# Supplementary material for: Pleomorphic xanthoastrocytoma is a heterogeneous entity with pTERT mutations prognosticating shorter survival
Source: Acta Neuropathol Commun. 2022 Jan 10;10:5. doi: 10.1186/s40478-021-01308-1 (PMC8751269; doi:10.1186/s40478-021-01308-1)
Supplement: Supplementary file 1 — Additional file 1. List of tumors in cohort histPXA including 144 tumors. [file 40478_2021_1308_MOESM1_ESM.xlsx]

## Sheet: Sheet 1
case no.	histological.diagnosis	WHO.Grade 2016	WHO.Grade 2021	sex	age	localisation	maxCalDiag_v11b4	maxCalScore_v11b4	Final class assignment	Method	OS[days]	OS_censored[0=event, 1=no event]	TERT	BRAF	RF_ABSOLUTE_purity	CDKN2A/B
histPXA_1	PXA	III	3	m	66	#N/A	A_IDH_HG	0.999327	A_IDH_HG	Classifier_v11b4	16	1	#N/A	#N/A	0.632299	deletion
histPXA_2	PXA	III	3	f	#N/A	#N/A	PLEX_PED_B	0.302647	CONTR_INFLAM	tsne			#N/A	#N/A	0.332996	unclear
histPXA_3	PXA	III	3	m	48	#N/A	PLEX_PED_B	0.338736	CONTR_INFLAM	tsne			#N/A	#N/A	0.343389	deletion
histPXA_4	PXA	III	3	m	77	#N/A	GBM_MES	0.176055	CONTR_INFLAM	tsne	102	0	#N/A	#N/A	0.326163	deletion
histPXA_5	PXA	III	3	f	42	#N/A	PLEX_PED_B	0.106224	CONTR_INFLAM	tsne	887	0	#N/A	#N/A	0.36262	deletion
histPXA_6	PXA	#N/A	#N/A	m	#N/A	#N/A	CONTR_INFLAM	0.210245	CONTR_INFLAM	tsne			#N/A	#N/A	0.305061	no deletion
histPXA_7	PXA	II	2	m	15	supratentorial, hemispheric, temporal; left;	CONTR_REACT	0.999806	CONTR_REACT	Classifier_v11b4			#N/A	exon15wt	0.292972	no deletion
histPXA_8	PXA	II	2	m	16	#N/A	CONTR_REACT	0.949025	CONTR_REACT	Classifier_v11b4			#N/A	#N/A	0.312047	no deletion
histPXA_9	PXA	#N/A	#N/A	m	17	#N/A	CONTR_REACT	0.979737	CONTR_REACT	Classifier_v11b4			#N/A	V600E	0.353113	unclear
histPXA_10	PXA	III	3	f	23	#N/A	DMG_K27	0.99995	DMG_K27	Classifier_v11b4			#N/A	exon15wt	0.610216	no deletion
histPXA_11	PXA	II	2	f	67	#N/A	GBM_MES	0.785655	GBM	tsne			C228T MUT	#N/A	0.524149	no deletion
histPXA_12	PXA	III	3	m	44	#N/A	GBM_MES	0.728328	Unclear	tsne			UTR WT	#N/A	0.431177	no deletion
histPXA_13	PXA	II	2	m	12	#N/A	PXA	0.748529	GBM	tsne	1692	1	UTR WT	V600E	0.327024	deletion
histPXA_14	PXA	#N/A	#N/A	m	23	#N/A	LGG_GG	0.2317	Unclear	tsne			UTR WT	#N/A	0.590397	no deletion
histPXA_15	PXA	III	3	m	8	#N/A	GBM_G34	0.988255	GBM_G34	Classifier_v11b4			UTR WT	#N/A	0.623878	deletion
histPXA_16	PXA	#N/A	#N/A	m	7	#N/A	GBM_MID	0.999554	GBM_MID	Classifier_v11b4			UTR WT	exon15wt	0.5944	deletion
histPXA_17	PXA	III	3	m	54	#N/A	HMB	0.359187	GBM	tsne			#N/A	exon15wt	0.49997	no deletion
histPXA_18	PXA	III	3	f	41	#N/A	GBM_MES	0.711537	Unclear	tsne			#N/A	#N/A	0.441277	no deletion
histPXA_19	PXA	III	3	m	#N/A	#N/A	GBM_MES	0.612936	GBM	tsne			#N/A	#N/A	0.354818	no deletion
histPXA_20	PXA	III	3	m	#N/A	#N/A	GBM_MES	0.561666	GBM	tsne			#N/A	#N/A	0.555323	deletion
histPXA_21	PXA	III	3	f	#N/A	#N/A	GBM_MES	0.322697	GBM	tsne			#N/A	#N/A	0.552264	no deletion
histPXA_22	PXA	III	3	f	#N/A	#N/A	GBM_MES	0.734303	GBM	tsne			#N/A	#N/A	0.511705	no deletion
histPXA_23	PXA	III	3	f	56	#N/A	GBM_MES	0.829411	GBM	tsne			#N/A	#N/A	0.357017	no deletion
histPXA_24	PXA	III	3	m	55	#N/A	PLEX_PED_B	0.212784	GBM	tsne	218	1	#N/A	#N/A	0.477876	deletion
histPXA_25	PXA	III	3	m	66	#N/A	PLEX_PED_B	0.546394	GBM	tsne	178	1	#N/A	#N/A	0.49882	deletion
histPXA_26	PXA	III	3	f	66	#N/A	GBM_MES	0.818455	GBM	tsne	450	0	#N/A	#N/A	0.446141	deletion
histPXA_27	PXA	III	3	m	58	#N/A	GBM_RTK_II	0.610057	GBM	tsne	2085	0	#N/A	#N/A	0.507848	no deletion
histPXA_28	PXA	III	3	m	11	#N/A	A_IDH_HG	0.310021	GBM	tsne	1517	0	#N/A	#N/A	0.557259	deletion
histPXA_29	PXA	III	3	m	#N/A	#N/A	PLEX_PED_B	0.417419	GBM	tsne			#N/A	#N/A	0.536543	no deletion
histPXA_30	PXA	#N/A	#N/A	f	42	#N/A	PXA	0.473176	Unclear	tsne			#N/A	#N/A	0.543777	deletion
histPXA_31	PXA	II	2	m	58	#N/A	GBM_MES	0.969296	GBM_MES	Classifier_v11b4			#N/A	#N/A	0.441792	unclear
histPXA_32	PXA	II	2	m	41	#N/A	GBM_MES	0.974304	GBM_MES	Classifier_v11b4			#N/A	#N/A	0.319766	no deletion
histPXA_33	PXA	III	3	m	59	#N/A	GBM_MES	0.989385	GBM_MES	Classifier_v11b4			#N/A	exon15wt	0.308845	no deletion
histPXA_34	PXA	III	3	m	#N/A	#N/A	GBM_RTK_II	0.959266	GBM_RTK_II	Classifier_v11b4			#N/A	#N/A	0.689515	no deletion
histPXA_35	PXA	#N/A	#N/A	f	10	#N/A	CONTR_REACT	0.865832	GG	tsne	840	1	UTR WT	V600E	0.317823	no deletion
histPXA_36	PXA	II	2	m	19	supratentorial, hemispheric, frontal; left;	LGG_PA_GG_ST	0.867535	GG	tsne			#N/A	exon15wt	0.395483	no deletion
histPXA_37	PXA	II	2	m	18	#N/A	PLEX_PED_B	0.364852	GG	tsne	3391	1	#N/A	#N/A	0.433885	unclear
histPXA_38	PXA	II	2	f	33	#N/A	PLEX_PED_B	0.051055	GG	tsne	5810	1	#N/A	#N/A	0.431477	deletion
histPXA_39	PXA	II	2	m	15	#N/A	LGG_PA_GG_ST	0.74938	GG	tsne	1924	1	#N/A	#N/A	0.417277	no deletion
histPXA_40	PXA	#N/A	#N/A	m	57	supratentorial, hemispheric, frontal; right;	GBM_MES	0.52687	GG	tsne			#N/A	exon15wt	0.384404	no deletion
histPXA_41	PXA	#N/A	#N/A	m	#N/A	#N/A	GBM_MES	0.0917825	Unclear	tsne			#N/A	#N/A	0.583444	no deletion
histPXA_42	PXA	II	2	f	9	#N/A	GBM_MES	0.375764	IHG	tsne			#N/A	#N/A	0.481368	no deletion
histPXA_43	PXA	II	2	m	16	supratentorial, hemispheric, temporal, occipital; right;	LGG_GG	0.961723	LGG_GG	Classifier_v11b4			UTR WT	V600E	0.464349	no deletion
histPXA_44	PXA	II	2	m	20	supratentorial, hemispheric, parietal; right;	LGG_PA_GG_ST	0.999559	LGG_PA_GG_ST	Classifier_v11b4			UTR WT	V600E	0.425146	no deletion
histPXA_45	PXA	III	3	f	9	#N/A	LGG_PA_PF	0.998051	LGG_PA_PF	Classifier_v11b4			UTR WT	#N/A	0.468072	no deletion
histPXA_46	PXA	II	2	m	#N/A	#N/A	CONTR_INFLAM	0.523684	Unclear	tsne			#N/A	#N/A	0.474865	deletion
histPXA_47	PXA	II	2	m	17	supratentorial, hemispheric, occipital; left;	LGG_PA_GG_ST	0.99696	LGG_PA_GG_ST	Classifier_v11b4			#N/A	V600E	0.480923	no deletion
histPXA_48	PXA	II	2	f	4	#N/A	LGG_PA_GG_ST	0.810635	Unclear	tsne			#N/A	#N/A	0.424289	no deletion
histPXA_49	PXA	III	3	m	30	supratentorial, hemispheric, frontal; right;	PXA	0.960112	PXA	Classifier_v11b4	350	1	C228T MUT	V600E	0.415214	deletion
histPXA_50	PXA	II	2	m	27	posterior fossa;	ANA_PA	1	ANA_PA	Classifier_v11b4			UTR WT	exon15wt	0.391664	unclear
histPXA_51	PXA	III	3	f	36	posterior fossa, brain stem;	ANA_PA	0.993786	ANA_PA	Classifier_v11b4	317		UTR WT	exon15wt	0.41644	deletion
histPXA_52	PXA	II	2	m	59	supratentorial, hemispheric, temporal; left;	PXA	0.706242	Unclear	tsne	963	1	UTR WT	V600E	0.450973	no deletion
histPXA_53	PXA	II	2	f	17	supratentorial, hemispheric, temporal, parietal; left;	PXA	0.999998	PXA	Classifier_v11b4			UTR WT	exon15wt	0.412338	deletion
histPXA_54	PXA	II	2	m	21	#N/A	PXA	0.999784	PXA	Classifier_v11b4	992	1	UTR WT	V600E	0.330889	no deletion
histPXA_55	PXA	II	2	f	19	supratentorial, hemispheric, frontal; left;	PXA	0.999996	PXA	Classifier_v11b4	3040	1	UTR WT	V600E	0.520357	deletion
histPXA_56	PXA	II	2	f	11	supratentorial, hemispheric, parietal; right;	PXA	0.999995	PXA	Classifier_v11b4			UTR WT	V600E	0.482272	deletion
histPXA_57	PXA	II	2	f	17	supratentorial, hemispheric, frontal, parietal; left;	PXA	0.999999	PXA	Classifier_v11b4	1852	1	UTR WT	V600E	0.486629	deletion
histPXA_58	PXA	II	2	f	42	supratentorial, hemispheric, temporal; right;	PXA	0.999991	PXA	Classifier_v11b4	678	1	UTR WT	V600E	0.455498	deletion
histPXA_59	PXA	II	2	m	13	#N/A	PXA	0.998651	PXA	Classifier_v11b4	97	1	UTR WT	V600E	0.337794	deletion
histPXA_60	PXA	II	2	m	23	#N/A	PXA	0.538193	Unclear	tsne			UTR WT	V600E	0.390091	no deletion
histPXA_61	PXA	II	2	f	21	#N/A	PXA	0.993195	PXA	Classifier_v11b4	1053	1	UTR WT	V600E	0.466583	deletion
histPXA_62	PXA	II	2	f	30	#N/A	PXA	0.53145	PXA	tsne			UTR WT	#N/A	0.323437	unclear
histPXA_63	PXA	III	3	m	34	#N/A	PXA	0.976453	PXA	Classifier_v11b4	401	1	UTR WT	V600E	0.586726	deletion
histPXA_64	PXA	III	3	f	8	#N/A	PXA	0.999998	PXA	Classifier_v11b4	653	1	UTR WT	V600E	0.494007	deletion
histPXA_65	PXA	III	3	m	40	supratentorial, hemispheric, frontal, temporal; right;	PXA	0.999984	PXA	Classifier_v11b4	532	1	UTR WT	V600E	0.521086	deletion
histPXA_66	PXA	III	3	m	51	#N/A	PXA	0.999989	PXA	Classifier_v11b4	3519	1	UTR WT	V600E	0.375329	deletion
histPXA_67	PXA	III	3	m	19	#N/A	PXA	0.997828	PXA	Classifier_v11b4	261	1	UTR WT	V600E	0.562196	deletion
histPXA_68	PXA	III	3	f	50	#N/A	PXA	0.99997	PXA	Classifier_v11b4	918	1	UTR WT	V600E	0.553975	deletion
histPXA_69	PXA	III	3	m	36	#N/A	PXA	0.999443	PXA	Classifier_v11b4	3512	1	UTR WT	V600E	0.452271	deletion
histPXA_70	PXA	III	3	f	12	#N/A	PXA	0.991325	PXA	Classifier_v11b4			UTR WT	V600E	0.383553	unclear
histPXA_71	PXA	III	3	m	12	#N/A	PXA	0.998971	PXA	Classifier_v11b4			UTR WT	V600E	0.541683	deletion
histPXA_72	PXA	III	3	m	5	#N/A	PXA	0.999844	PXA	Classifier_v11b4	1531	1	UTR WT	V600E	0.437011	deletion
histPXA_73	PXA	III	3	f	6	#N/A	PXA	0.827958	Unclear	tsne	5321	1	UTR WT	V600E	0.412379	deletion
histPXA_74	PXA	III	3	f	22	#N/A	PXA	0.992793	PXA	Classifier_v11b4	2015	1	UTR WT	V600E	0.468788	deletion
histPXA_75	PXA	#N/A	#N/A	f	17	#N/A	ANA_PA	0.728954	PXA	tsne			UTR WT	exon15wt	0.40353	no deletion
histPXA_76	PXA	#N/A	#N/A	m	0	#N/A	PXA	0.999387	PXA	Classifier_v11b4			UTR WT	V600E	0.422832	deletion
histPXA_77	PXA	#N/A	#N/A	m	16	#N/A	PXA	0.999795	PXA	Classifier_v11b4	840	1	UTR WT	V600E	0.536319	deletion
histPXA_78	PXA	#N/A	#N/A	m	2	#N/A	PXA	0.995517	PXA	Classifier_v11b4	780	1	UTR WT	exon15wt	0.505102	unclear
histPXA_79	PXA	#N/A	#N/A	f	17	#N/A	PXA	0.999919	PXA	Classifier_v11b4	1140	1	UTR WT	V600E	0.471805	deletion
histPXA_80	PXA	#N/A	#N/A	f	4	#N/A	PXA	0.999996	PXA	Classifier_v11b4	780	1	UTR WT	exon15wt	0.382001	unclear
histPXA_81	PXA	#N/A	#N/A	m	15	#N/A	PXA	0.845084	PXA	tsne	780	0	UTR WT	V600E	0.537085	deletion
histPXA_82	PXA	#N/A	#N/A	m	7	#N/A	PXA	0.999777	PXA	Classifier_v11b4	1440	1	UTR WT	V600E	0.429742	no deletion
histPXA_83	PXA	#N/A	#N/A	m	4	#N/A	LGG_GG	0.802034	PXA	tsne	1440	1	UTR WT	exon15wt	0.436134	no deletion
histPXA_84	PXA	#N/A	#N/A	f	8	#N/A	PXA	0.999991	PXA	Classifier_v11b4			UTR WT	#N/A	0.550056	deletion
histPXA_85	PXA	#N/A	#N/A	m	#N/A	#N/A	PXA	0.997115	PXA	Classifier_v11b4	1632	1	UTR WT	V600E	0.360642	deletion
histPXA_86	PXA	II	2	f	50	#N/A	PXA	0.387529	ANA_PA	tsne			#N/A	#N/A	0.447658	deletion
histPXA_87	PXA	II	2	f	63	#N/A	PLEX_PED_B	0.224496	ANA_PA	tsne	79	0	#N/A	#N/A	0.501235	deletion
histPXA_88	PXA	III	3	f	5	spinal, intramedullary, cervical, thoracic;	CONTR_REACT	0.64956	ANA_PA	tsne			#N/A	#N/A	0.34617	no deletion
histPXA_89	PXA	II	2	m	36	supratentorial, hemispheric, temporal; left;	PXA	1	PXA	Classifier_v11b4			#N/A	V600E	0.416286	deletion
histPXA_90	PXA	II	2	m	11	supratentorial, hemispheric, temporal, parietal; right;	PXA	0.999999	PXA	Classifier_v11b4			#N/A	V600E	0.440147	deletion
histPXA_91	PXA	II	2	m	20	supratentorial, hemispheric, frontal; left;	PXA	0.998796	PXA	Classifier_v11b4			#N/A	V600E	0.439307	deletion
histPXA_92	PXA	II	2	f	19	supratentorial, hemispheric, occipital; left;	PXA	0.999482	PXA	Classifier_v11b4			#N/A	V600E	0.328835	no deletion
histPXA_93	PXA	II	2	m	11	supratentorial, hemispheric, temporal, parietal; right;	PXA	0.999956	PXA	Classifier_v11b4			#N/A	V600E	0.400778	deletion
histPXA_94	PXA	II	2	f	24	supratentorial, hemispheric, temporal; left;	PXA	0.999998	PXA	Classifier_v11b4			#N/A	V600E	0.410006	deletion
histPXA_95	PXA	II	2	f	19	supratentorial, hemispheric, temporal; left;	PXA	0.999955	PXA	Classifier_v11b4			#N/A	exon15wt	0.503534	deletion
histPXA_96	PXA	II	2	m	10	#N/A	PXA	0.998709	PXA	Classifier_v11b4			#N/A	V600E	0.499298	deletion
histPXA_97	PXA	II	2	m	#N/A	#N/A	PXA	0.999985	PXA	Classifier_v11b4			#N/A	V600E	0.429585	deletion
histPXA_98	PXA	II	2	f	#N/A	#N/A	PXA	0.999999	PXA	Classifier_v11b4			#N/A	V600E	0.435728	deletion
histPXA_99	PXA	II	2	m	#N/A	#N/A	PXA	0.999799	PXA	Classifier_v11b4			#N/A	V600E	0.432274	deletion
histPXA_100	PXA	II	2	m	#N/A	#N/A	PXA	0.999112	PXA	Classifier_v11b4			#N/A	V600E	0.487903	deletion
histPXA_101	PXA	II	2	f	#N/A	#N/A	PXA	0.999999	PXA	Classifier_v11b4			#N/A	V600E	0.533541	deletion
histPXA_102	PXA	II	2	m	#N/A	#N/A	PXA	0.999968	PXA	Classifier_v11b4			#N/A	#N/A	0.388406	deletion
histPXA_103	PXA	II	2	m	#N/A	#N/A	PXA	0.574231	PXA	tsne			#N/A	#N/A	0.445142	deletion
histPXA_104	PXA	II	2	f	37	#N/A	GBM_MES	0.212584	PXA	tsne	13363	1	#N/A	#N/A	0.360638	no deletion
histPXA_105	PXA	II	2	m	12	#N/A	PXA	0.999779	PXA	Classifier_v11b4	1692	1	#N/A	V600E	0.392716	deletion
histPXA_106	PXA	II	2	f	32	#N/A	PLEX_PED_B	0.0985022	PXA	tsne	7721	1	#N/A	#N/A	0.467359	deletion
histPXA_107	PXA	II	2	f	#N/A	#N/A	PXA	0.999603	PXA	Classifier_v11b4			#N/A	#N/A	0.378864	deletion
histPXA_108	PXA	II	2	m	54	#N/A	PXA	0.938277	PXA	Classifier_v11b4			#N/A	#N/A	0.447127	no deletion
histPXA_109	PXA	III	3	m	30	supratentorial, hemispheric, frontal, parietal; right;	PXA	0.98025	PXA	Classifier_v11b4			#N/A	V600E	0.479662	deletion
histPXA_110	PXA	III	3	f	25	#N/A	PXA	0.997033	PXA	Classifier_v11b4			#N/A	V600E	0.382307	deletion
histPXA_111	PXA	III	3	m	38	#N/A	PXA	0.991819	PXA	Classifier_v11b4			#N/A	V600E	0.519001	deletion
histPXA_112	PXA	III	3	m	56	#N/A	GBM_MES	0.611041	PXA	tsne			#N/A	#N/A	0.346496	unclear
histPXA_113	PXA	III	3	f	16	supratentorial, hemispheric, parietal; right;	PXA	0.999894	PXA	Classifier_v11b4			#N/A	V600E	0.496533	deletion
histPXA_114	PXA	III	3	m	#N/A	#N/A	PXA	0.502633	PXA	tsne			#N/A	#N/A	0.497222	deletion
histPXA_115	PXA	III	3	f	13	#N/A	PXA	0.997025	PXA	Classifier_v11b4			#N/A	V600E	0.612382	deletion
histPXA_116	PXA	III	3	f	9	#N/A	PXA	0.999978	PXA	Classifier_v11b4			#N/A	#N/A	0.400392	deletion
histPXA_117	PXA	III	3	f	#N/A	#N/A	PXA	0.396914	PXA	tsne			#N/A	#N/A	0.338651	no deletion
histPXA_118	PXA	III	3	m	17	#N/A	PXA	0.375146	Unclear	tsne			#N/A	#N/A	0.480246	deletion
histPXA_119	PXA	III	3	f	4	#N/A	PXA	0.677224	Unclear	tsne			#N/A	#N/A	0.488335	deletion
histPXA_120	PXA	III	3	f	36	#N/A	PLEX_PED_B	0.233769	PXA	tsne	6707	1	#N/A	#N/A	0.46247	no deletion
histPXA_121	PXA	III	3	m	#N/A	#N/A	PXA	0.999886	PXA	Classifier_v11b4			#N/A	#N/A	0.542984	deletion
histPXA_122	PXA	#N/A	#N/A	f	#N/A	#N/A	PXA	0.999999	PXA	Classifier_v11b4			#N/A	V600E	0.474733	deletion
histPXA_123	PXA	#N/A	#N/A	f	49	#N/A	PXA	0.527657	PXA	tsne			#N/A	#N/A	0.478846	deletion
histPXA_124	PXA	#N/A	#N/A	m	15	#N/A	PXA	0.996915	PXA	Classifier_v11b4	960	1	#N/A	V600E	0.617974	deletion
histPXA_125	PXA	#N/A	#N/A	m	32	#N/A	PXA	0.988446	PXA	Classifier_v11b4			#N/A	#N/A	0.493859	deletion
histPXA_126	PXA	#N/A	#N/A	f	12	#N/A	PXA	0.997164	PXA	Classifier_v11b4	1680	1	#N/A	V600E	0.626625	deletion
histPXA_127	PXA	#N/A	#N/A	f	16	#N/A	PXA	0.211853	PXA	tsne	1589	0	#N/A	V600E	0.423167	deletion
histPXA_128	PXA	#N/A	#N/A	f	25	#N/A	PXA	0.34165	PXA	tsne	1140	0	#N/A	#N/A	0.692115	deletion
histPXA_129	PXA	#N/A	#N/A	f	4	#N/A	PXA	0.927154	PXA	Classifier_v11b4	360	0	#N/A	V600E	0.368227	deletion
histPXA_130	PXA	#N/A	#N/A	f	16	#N/A	PXA	0.999812	PXA	Classifier_v11b4			#N/A	#N/A	0.432905	deletion
histPXA_131	PXA	II	2	m	37	#N/A	PXA	0.577932	PXA	tsne	1658	1	UTR WT	V600E	0.529382	deletion
histPXA_132	PXA	III	3	f	3	#N/A	PXA	0.844759	PXA	tsne			UTR WT	#N/A	0.576285	deletion
histPXA_133	PXA	III	3	f	14	#N/A	DMG_K27	0.307316	PXA	tsne			#N/A	#N/A	0.644039	deletion
histPXA_134	PXA	#N/A	#N/A	f	#N/A	#N/A	PXA	0.465955	PXA	tsne			#N/A	#N/A	0.545171	deletion
histPXA_135	PXA	#N/A	#N/A	m	#N/A	#N/A	GBM_MES	0.224098	PXA	tsne			#N/A	#N/A	0.52747	no deletion
histPXA_136	PXA	#N/A	#N/A	f	43	#N/A	CONTR_REACT	0.831563	Unclear	tsne			UTR WT	#N/A	0.328052	no deletion
histPXA_137	PXA	II	2	m	45	#N/A	PLEX_PED_B	0.312717	Unclear	tsne	9716	1	#N/A	#N/A	0.474394	deletion
histPXA_138	PXA	II	2	f	40	#N/A	PLEX_PED_B	0.360563	Unclear	tsne	8784	1	#N/A	#N/A	0.412513	deletion
histPXA_139	PXA	III	3	f	38	#N/A	CONTR_REACT	0.324643	Unclear	tsne			#N/A	#N/A	0.361416	no deletion
histPXA_140	PXA	#N/A	#N/A	f	13	#N/A	CONTR_REACT	0.416917	Unclear	tsne			#N/A	#N/A	0.388755	no deletion
histPXA_141	PXA	III	3	f	#N/A	posterior fossa;	PXA	0.946665	PXA	Classifier_v11b4			#N/A	#N/A	0.454835	no deletion
histPXA_142	PXA	#N/A	#N/A	f	#N/A	supratentorial, hemispheric, temporal;	PXA	0.903013	PXA	Classifier_v11b4			#N/A	#N/A	0.482507	deletion
histPXA_143	PXA	III	3	m	#N/A	#N/A	PXA	0.977521	PXA	Classifier_v11b4			#N/A	#N/A	0.637836	deletion
histPXA_144	PXA	#N/A	#N/A	m	#N/A	supratentorial, hemispheric, parietal;	PXA	0.989651	PXA	Classifier_v11b4			#N/A	#N/A	0.46578	deletion
