# Supplementary material for: Pleomorphic xanthoastrocytoma is a heterogeneous entity with pTERT mutations prognosticating shorter survival
Source: Acta Neuropathol Commun. 2022 Jan 10;10:5. doi: 10.1186/s40478-021-01308-1 (PMC8751269; doi:10.1186/s40478-021-01308-1)
Supplement: Supplementary file 2 — Additional file 2. List of tumors in cohort mcPXA including 220 tumors. [file 40478_2021_1308_MOESM2_ESM.xlsx]

## Sheet: Sheet1
case.no.	maxCalDiag_v11b4	maxCalScore_v11b4	sex	age	localisation	manifestation	OS.days.	OS_censored.0.event..1.no.event.	Initial.histological.diagnosis	Initial.WHO.grade (2016)	CDKN2A.B	7/10 signature	TERT	BRAF	WHO.GRADE.REVIEW (2021)	MITOSIS.10.HPF	Ki.67..	NECROSIS	PALISADING.NECROSIS	CALCIFICATION	ENDOTHELIAL.PROLIFERATION	THROMBOSED.VESSLES	chr10p	chr10q	chr11p	chr11q	chr12p	chr12q	chr13q	chr14q	chr15q	chr16p	chr16q	chr17p	chr17q	chr18p	chr18q	chr19p	chr19q	chr1p	chr1q	chr20p	chr20q	chr21p	chr21q	chr22q	chr2p	chr2q	chr3p
mcPXA_99	PXA	0.999999	m	11	Temporal	#N/A	#N/A	#N/A	PXA	II	deletion	#N/A	#N/A	V600E	#N/A	#N/A	#N/A	#N/A	#N/A	#N/A	#N/A	#N/A	balanced	balanced	balanced	balanced	balanced	balanced	balanced	balanced	balanced	balanced	balanced	balanced	balanced	balanced	balanced	balanced	Segmental.changes:bal(98%)_gain(0%)_loss(2%)	balanced	balanced	balanced	balanced	balanced	balanced	balanced	balanced	balanced	balanced
mcPXA_98	PXA	0.999707	m	37	Temporal	#N/A	481	0	Glioma	III	deletion	#N/A	C250T MUT	V600E	#N/A	#N/A	#N/A	#N/A	#N/A	#N/A	#N/A	#N/A	loss	loss	balanced	Segmental.changes:bal(98%)_gain(0%)_loss(2%)	balanced	balanced	balanced	balanced	balanced	balanced	balanced	balanced	balanced	balanced	balanced	balanced	balanced	balanced	balanced	balanced	balanced	balanced	balanced	balanced	balanced	balanced	balanced
mcPXA_97	PXA	0.999903	m	26	#N/A	#N/A	#N/A	#N/A	DD_PXA	III	deletion	#N/A	#N/A	V600E	#N/A	#N/A	#N/A	#N/A	#N/A	#N/A	#N/A	#N/A	balanced	balanced	loss	loss	loss	Segmental.changes:bal(0%)_gain(0%)_loss(100%)	loss	loss	gain	balanced	balanced	balanced	balanced	balanced	balanced	Segmental.changes:bal(96%)_gain(0%)_loss(4%)	balanced	Segmental.changes:bal(93%)_gain(0%)_loss(7%)	balanced	balanced	balanced	balanced	balanced	loss	balanced	Segmental.changes:bal(100%)_gain(0%)_loss(0%)	gain
mcPXA_96	PXA	0.999799	m	#N/A	#N/A	#N/A	#N/A	#N/A	PXA	II	deletion	#N/A	#N/A	V600E	#N/A	#N/A	#N/A	#N/A	#N/A	#N/A	#N/A	#N/A	balanced	balanced	balanced	balanced	balanced	balanced	balanced	balanced	balanced	balanced	balanced	balanced	balanced	balanced	balanced	loss	loss	balanced	balanced	balanced	balanced	loss	balanced	balanced	balanced	balanced	balanced
mcPXA_95	PXA	0.989153	f	31	Temporal	Primary	#N/A	#N/A	GG	#N/A	deletion	#N/A	#N/A	#N/A	#N/A	#N/A	#N/A	#N/A	#N/A	#N/A	#N/A	#N/A	balanced	balanced	balanced	balanced	balanced	Segmental.changes:bal(100%)_gain(0%)_loss(0%)	loss	loss	gain	balanced	balanced	balanced	balanced	balanced	balanced	balanced	balanced	Segmental.changes:bal(100%)_gain(0%)_loss(0%)	balanced	gain	gain	balanced	balanced	balanced	Segmental.changes:bal(99%)_gain(0%)_loss(1%)	balanced	Segmental.changes:bal(98%)_gain(0%)_loss(2%)
mcPXA_94	PXA	0.996539	m	33	Lateral ventricle	#N/A	#N/A	#N/A	Glioma	#N/A	deletion	#N/A	#N/A	#N/A	#N/A	#N/A	#N/A	#N/A	#N/A	#N/A	#N/A	#N/A	loss	loss	balanced	Segmental.changes:bal(100%)_gain(0%)_loss(0%)	balanced	balanced	balanced	Segmental.changes:bal(99%)_gain(1%)_loss(0%)	balanced	balanced	Segmental.changes:bal(98%)_gain(2%)_loss(0%)	balanced	Segmental.changes:bal(97%)_gain(3%)_loss(0%)	balanced	balanced	balanced	balanced	balanced	balanced	balanced	Segmental.changes:bal(95%)_gain(5%)_loss(0%)	balanced	balanced	balanced	balanced	balanced	balanced
mcPXA_93	PXA	0.999652	m	18	Occipital	#N/A	#N/A	#N/A	GBM	IV	deletion	present	#N/A	exon15wt	#N/A	#N/A	#N/A	#N/A	#N/A	#N/A	#N/A	#N/A	loss	loss	loss	loss	balanced	Segmental.changes:bal(80%)_gain(20%)_loss(0%)	balanced	balanced	gain	balanced	balanced	balanced	Segmental.changes:bal(99%)_gain(1%)_loss(0%)	balanced	balanced	balanced	balanced	balanced	Segmental.changes:bal(92%)_gain(0%)_loss(8%)	balanced	balanced	balanced	balanced	balanced	balanced	balanced	balanced
mcPXA_92	PXA	0.999984	m	40	Temporal	Primary	532	1	PXA	III	deletion	#N/A	UTR WT	V600E	2	1	5	present	present	absent	present	present	Segmental.changes:bal(98%)_gain(0%)_loss(2%)	balanced	balanced	balanced	balanced	balanced	balanced	balanced	balanced	balanced	balanced	Segmental.changes:bal(95%)_gain(0%)_loss(5%)	Segmental.changes:bal(92%)_gain(0%)_loss(8%)	Segmental.changes:bal(55%)_gain(0%)_loss(45%)	loss	balanced	balanced	Segmental.changes:bal(79%)_gain(1%)_loss(19%)	balanced	balanced	balanced	loss	balanced	balanced	balanced	balanced	Segmental.changes:bal(52%)_gain(25%)_loss(23%)
mcPXA_91	PXA	0.988446	m	32	#N/A	#N/A	#N/A	#N/A	PXA	#N/A	deletion	#N/A	#N/A	#N/A	#N/A	#N/A	#N/A	#N/A	#N/A	#N/A	#N/A	#N/A	balanced	balanced	balanced	balanced	balanced	balanced	balanced	balanced	gain	balanced	balanced	balanced	balanced	balanced	balanced	balanced	balanced	balanced	balanced	balanced	balanced	loss	balanced	balanced	balanced	balanced	balanced
mcPXA_90	PXA	0.999905	f	#N/A	#N/A	#N/A	#N/A	#N/A	Glioma	#N/A	deletion	#N/A	#N/A	#N/A	#N/A	#N/A	#N/A	#N/A	#N/A	#N/A	#N/A	#N/A	balanced	balanced	Segmental.changes:bal(99%)_gain(1%)_loss(0%)	Segmental.changes:bal(98%)_gain(0%)_loss(2%)	balanced	balanced	Segmental.changes:bal(90%)_gain(0%)_loss(10%)	balanced	balanced	balanced	balanced	balanced	balanced	balanced	balanced	balanced	balanced	balanced	balanced	balanced	balanced	balanced	Segmental.changes:bal(82%)_gain(0%)_loss(18%)	balanced	balanced	Segmental.changes:bal(98%)_gain(0%)_loss(2%)	balanced
mcPXA_9	PXA	0.999126	m	#N/A	#N/A	#N/A	#N/A	#N/A	Glioma	#N/A	deletion	#N/A	#N/A	#N/A	#N/A	#N/A	#N/A	#N/A	#N/A	#N/A	#N/A	#N/A	Segmental.changes:bal(95%)_gain(0%)_loss(5%)	balanced	Segmental.changes:bal(97%)_gain(0%)_loss(3%)	Segmental.changes:bal(95%)_gain(0%)_loss(5%)	Segmental.changes:bal(99%)_gain(1%)_loss(0%)	Segmental.changes:bal(99%)_gain(0%)_loss(1%)	balanced	Segmental.changes:bal(91%)_gain(0%)_loss(9%)	Segmental.changes:bal(95%)_gain(0%)_loss(5%)	Segmental.changes:bal(97%)_gain(0%)_loss(3%)	balanced	balanced	Segmental.changes:bal(97%)_gain(0%)_loss(3%)	loss	loss	balanced	balanced	balanced	Segmental.changes:bal(97%)_gain(0%)_loss(3%)	balanced	balanced	balanced	balanced	balanced	balanced	balanced	balanced
mcPXA_89	PXA	0.989119	f	28	Occipital	#N/A	#N/A	#N/A	Other	IV	deletion	#N/A	#N/A	V600E	#N/A	#N/A	#N/A	#N/A	#N/A	#N/A	#N/A	#N/A	balanced	Segmental.changes:bal(49%)_gain(0%)_loss(51%)	balanced	balanced	balanced	balanced	balanced	balanced	balanced	balanced	balanced	balanced	balanced	balanced	balanced	balanced	balanced	balanced	gain	balanced	balanced	balanced	balanced	Segmental.changes:bal(35%)_gain(0%)_loss(65%)	balanced	balanced	gain
mcPXA_88	PXA	0.999112	m	#N/A	#N/A	#N/A	#N/A	#N/A	PXA	II	deletion	#N/A	#N/A	V600E	#N/A	#N/A	#N/A	#N/A	#N/A	#N/A	#N/A	#N/A	loss	loss	balanced	Segmental.changes:bal(99%)_gain(1%)_loss(0%)	gain	Segmental.changes:bal(5%)_gain(95%)_loss(0%)	loss	Segmental.changes:bal(99%)_gain(1%)_loss(0%)	balanced	balanced	balanced	balanced	balanced	balanced	balanced	balanced	balanced	balanced	balanced	balanced	gain	loss	balanced	balanced	balanced	Segmental.changes:bal(99%)_gain(0%)_loss(1%)	balanced
mcPXA_87	PXA	0.99986	m	22	Supratentorial	Primary	2160	1	GBM	IV	deletion	#N/A	C250T MUT	V600E	#N/A	#N/A	#N/A	#N/A	#N/A	#N/A	#N/A	#N/A	balanced	balanced	balanced	balanced	balanced	balanced	balanced	Segmental.changes:bal(98%)_gain(2%)_loss(0%)	balanced	Segmental.changes:bal(95%)_gain(5%)_loss(0%)	balanced	balanced	balanced	balanced	balanced	balanced	balanced	balanced	balanced	balanced	balanced	balanced	balanced	balanced	balanced	balanced	balanced
mcPXA_86	PXA	0.99614	m	5	Parietal	Primary	844	1	E-GBM	IV	deletion	#N/A	C228T MUT	V600E	3	8	10	present	present	absent	present	present	balanced	balanced	balanced	Segmental.changes:bal(99%)_gain(0%)_loss(1%)	gain	Segmental.changes:bal(2%)_gain(98%)_loss(0%)	Segmental.changes:bal(5%)_gain(95%)_loss(0%)	gain	Segmental.changes:bal(36%)_gain(64%)_loss(0%)	gain	gain	balanced	gain	gain	Segmental.changes:bal(97%)_gain(3%)_loss(0%)	balanced	balanced	Segmental.changes:bal(NaN%)_gain(NaN%)_loss(NaN%)	Segmental.changes:bal(NaN%)_gain(NaN%)_loss(NaN%)	gain	gain	gain	gain	balanced	gain	gain	gain
mcPXA_85	PXA	0.999994	m	15	Supratentorial	Primary	#N/A	#N/A	E-GBM	IV	deletion	#N/A	UTR WT	V600E	#N/A	#N/A	#N/A	#N/A	#N/A	#N/A	#N/A	#N/A	balanced	balanced	balanced	balanced	balanced	balanced	balanced	balanced	balanced	balanced	balanced	balanced	balanced	balanced	balanced	balanced	balanced	loss	balanced	balanced	balanced	balanced	balanced	balanced	balanced	balanced	balanced
mcPXA_84	PXA	0.999865	f	56	Supratentorial	Primary	#N/A	#N/A	E-GBM	IV	deletion	#N/A	C228T MUT	V600E	#N/A	#N/A	#N/A	#N/A	#N/A	#N/A	#N/A	#N/A	balanced	balanced	gain	gain	gain	gain	balanced	balanced	gain	gain	gain	gain	gain	balanced	balanced	gain	gain	gain	gain	gain	gain	gain	gain	balanced	gain	gain	balanced
mcPXA_83	PXA	0.998373	f	11	#N/A	#N/A	420	1	GBM	IV	deletion	#N/A	UTR WT	V600E	#N/A	#N/A	#N/A	#N/A	#N/A	#N/A	#N/A	#N/A	Segmental.changes:bal(20%)_gain(80%)_loss(0%)	balanced	gain	Segmental.changes:bal(84%)_gain(16%)_loss(0%)	balanced	balanced	balanced	Segmental.changes:bal(60%)_gain(40%)_loss(0%)	gain	balanced	balanced	Segmental.changes:bal(54%)_gain(46%)_loss(0%)	Segmental.changes:bal(38%)_gain(62%)_loss(0%)	gain	gain	gain	gain	Segmental.changes:bal(99%)_gain(1%)_loss(0%)	gain	Segmental.changes:bal(82%)_gain(18%)_loss(0%)	gain	gain	gain	gain	gain	gain	gain
mcPXA_82	PXA	0.999886	m	#N/A	#N/A	#N/A	#N/A	#N/A	PXA	III	deletion	#N/A	#N/A	#N/A	#N/A	#N/A	#N/A	#N/A	#N/A	#N/A	#N/A	#N/A	loss	Segmental.changes:bal(96%)_gain(0%)_loss(4%)	balanced	balanced	balanced	balanced	balanced	Segmental.changes:bal(99%)_gain(1%)_loss(0%)	balanced	Segmental.changes:bal(85%)_gain(0%)_loss(15%)	balanced	balanced	balanced	loss	loss	balanced	Segmental.changes:bal(65%)_gain(26%)_loss(9%)	balanced	balanced	balanced	balanced	gain	Segmental.changes:bal(73%)_gain(0%)_loss(27%)	Segmental.changes:bal(99%)_gain(0%)_loss(1%)	balanced	balanced	Segmental.changes:bal(98%)_gain(2%)_loss(0%)
mcPXA_81	PXA	0.999999	f	#N/A	#N/A	#N/A	#N/A	#N/A	PXA	II	deletion	#N/A	#N/A	V600E	#N/A	#N/A	#N/A	#N/A	#N/A	#N/A	#N/A	#N/A	balanced	balanced	balanced	balanced	balanced	balanced	balanced	balanced	balanced	balanced	balanced	Segmental.changes:bal(28%)_gain(0%)_loss(72%)	balanced	balanced	balanced	balanced	balanced	balanced	balanced	balanced	balanced	balanced	balanced	balanced	balanced	balanced	balanced
mcPXA_80	PXA	0.993767	f	8	#N/A	Primary	#N/A	#N/A	GG	III	deletion	#N/A	#N/A	#N/A	#N/A	#N/A	#N/A	#N/A	#N/A	#N/A	#N/A	#N/A	balanced	balanced	balanced	balanced	balanced	balanced	balanced	Segmental.changes:bal(99%)_gain(0%)_loss(1%)	balanced	balanced	balanced	balanced	balanced	balanced	balanced	balanced	balanced	balanced	Segmental.changes:bal(99%)_gain(0%)_loss(1%)	balanced	balanced	balanced	balanced	balanced	balanced	balanced	balanced
mcPXA_8	PXA	0.999092	m	12	Temporal	#N/A	165	1	Glioma	#N/A	deletion	#N/A	UTR WT	V600E	3	6	10	absent	absent	absent	present	present	loss	Segmental.changes:bal(0%)_gain(0%)_loss(100%)	loss	loss	loss	Segmental.changes:bal(3%)_gain(0%)_loss(97%)	loss	loss	loss	loss	loss	balanced	Segmental.changes:bal(99%)_gain(0%)_loss(1%)	loss	loss	loss	loss	loss	loss	balanced	balanced	loss	loss	Segmental.changes:bal(0%)_gain(1%)_loss(99%)	balanced	Segmental.changes:bal(96%)_gain(0%)_loss(4%)	loss
mcPXA_79	PXA	0.993425	m	2	#N/A	Primary	#N/A	#N/A	Other	I	deletion	#N/A	#N/A	#N/A	#N/A	#N/A	#N/A	#N/A	#N/A	#N/A	#N/A	#N/A	balanced	Segmental.changes:bal(99%)_gain(1%)_loss(0%)	balanced	balanced	balanced	balanced	balanced	Segmental.changes:bal(99%)_gain(1%)_loss(0%)	balanced	balanced	balanced	balanced	balanced	balanced	balanced	balanced	Segmental.changes:bal(99%)_gain(0%)_loss(1%)	balanced	balanced	balanced	balanced	balanced	balanced	balanced	balanced	balanced	balanced
mcPXA_78	PXA	0.999018	f	15	Temporal	Primary	1538	0	GG	I	deletion	#N/A	UTR WT	V600E	2	1	1	absent	absent	present	absent	absent	balanced	balanced	balanced	balanced	balanced	balanced	balanced	balanced	balanced	balanced	balanced	balanced	balanced	balanced	balanced	balanced	balanced	balanced	balanced	balanced	balanced	balanced	balanced	balanced	balanced	balanced	balanced
mcPXA_77	PXA	0.945538	m	52	Occipital	Recurrent	#N/A	#N/A	GBM	IV	deletion	#N/A	#N/A	#N/A	#N/A	#N/A	#N/A	#N/A	#N/A	#N/A	#N/A	#N/A	balanced	balanced	balanced	loss	balanced	balanced	loss	loss	balanced	balanced	balanced	loss	Segmental.changes:bal(0%)_gain(69%)_loss(31%)	loss	loss	balanced	balanced	Segmental.changes:bal(4%)_gain(0%)_loss(96%)	balanced	balanced	balanced	balanced	balanced	Segmental.changes:bal(44%)_gain(0%)_loss(56%)	Segmental.changes:bal(67%)_gain(33%)_loss(0%)	balanced	loss
mcPXA_76	PXA	0.999998	f	8	#N/A	#N/A	653	1	PXA	III	deletion	#N/A	UTR WT	V600E	#N/A	#N/A	#N/A	#N/A	#N/A	#N/A	#N/A	#N/A	loss	loss	balanced	Segmental.changes:bal(61%)_gain(0%)_loss(39%)	Segmental.changes:bal(98%)_gain(0%)_loss(2%)	Segmental.changes:bal(94%)_gain(0%)_loss(6%)	balanced	balanced	balanced	Segmental.changes:bal(5%)_gain(0%)_loss(95%)	balanced	Segmental.changes:bal(56%)_gain(0%)_loss(44%)	balanced	balanced	balanced	balanced	balanced	Segmental.changes:bal(100%)_gain(0%)_loss(0%)	balanced	balanced	balanced	balanced	Segmental.changes:bal(71%)_gain(0%)_loss(29%)	balanced	balanced	balanced	balanced
mcPXA_75	PXA	0.999947	f	25	#N/A	Primary	681	1	GBM	IV	deletion	#N/A	UTR WT	V600E	2	2	30	absent	absent	absent	present	absent	Segmental.changes:bal(2%)_gain(0%)_loss(98%)	loss	balanced	balanced	balanced	balanced	balanced	Segmental.changes:bal(99%)_gain(1%)_loss(0%)	balanced	balanced	balanced	balanced	balanced	balanced	balanced	balanced	balanced	balanced	balanced	balanced	balanced	balanced	balanced	balanced	balanced	balanced	balanced
mcPXA_74	PXA	0.999894	f	16	Parietal	#N/A	#N/A	#N/A	PXA	III	deletion	#N/A	#N/A	V600E	#N/A	#N/A	#N/A	#N/A	#N/A	#N/A	#N/A	#N/A	loss	Segmental.changes:bal(2%)_gain(0%)_loss(98%)	balanced	balanced	balanced	balanced	balanced	balanced	balanced	balanced	balanced	balanced	balanced	loss	loss	balanced	balanced	balanced	balanced	balanced	balanced	balanced	balanced	loss	gain	gain	loss
mcPXA_73	PXA	0.996811	f	18	#N/A	#N/A	840	1	GBM	IV	deletion	#N/A	C228T MUT	V600E	#N/A	#N/A	#N/A	#N/A	#N/A	#N/A	#N/A	#N/A	balanced	balanced	balanced	Segmental.changes:bal(37%)_gain(0%)_loss(63%)	balanced	Segmental.changes:bal(37%)_gain(10%)_loss(53%)	balanced	balanced	balanced	balanced	balanced	balanced	Segmental.changes:bal(100%)_gain(0%)_loss(0%)	balanced	balanced	balanced	balanced	Segmental.changes:bal(92%)_gain(0%)_loss(8%)	balanced	balanced	balanced	balanced	balanced	balanced	Segmental.changes:bal(91%)_gain(0%)_loss(9%)	balanced	balanced
mcPXA_72	PXA	0.999132	f	#N/A	Frontal	#N/A	#N/A	#N/A	Other	II	deletion	#N/A	#N/A	#N/A	#N/A	#N/A	#N/A	#N/A	#N/A	#N/A	#N/A	#N/A	balanced	balanced	balanced	balanced	balanced	balanced	balanced	loss	balanced	balanced	balanced	balanced	balanced	balanced	balanced	Segmental.changes:bal(95%)_gain(0%)_loss(5%)	Segmental.changes:bal(6%)_gain(19%)_loss(75%)	balanced	balanced	balanced	Segmental.changes:bal(96%)_gain(4%)_loss(0%)	balanced	balanced	balanced	balanced	Segmental.changes:bal(96%)_gain(0%)_loss(4%)	balanced
mcPXA_71	PXA	0.928616	f	54	Frontal	#N/A	#N/A	#N/A	Other	IV	deletion	#N/A	#N/A	#N/A	#N/A	#N/A	#N/A	#N/A	#N/A	#N/A	#N/A	#N/A	balanced	balanced	balanced	loss	gain	gain	loss	balanced	balanced	balanced	balanced	loss	Segmental.changes:bal(20%)_gain(14%)_loss(66%)	loss	loss	balanced	balanced	balanced	balanced	gain	gain	balanced	Segmental.changes:bal(2%)_gain(98%)_loss(0%)	balanced	balanced	balanced	balanced
mcPXA_70	PXA	0.998321	f	8	Temporal	Primary	#N/A	#N/A	GG	III	deletion	#N/A	#N/A	exon15wt	#N/A	#N/A	#N/A	#N/A	#N/A	#N/A	#N/A	#N/A	balanced	balanced	balanced	Segmental.changes:bal(98%)_gain(0%)_loss(2%)	balanced	balanced	balanced	balanced	balanced	balanced	balanced	balanced	balanced	balanced	balanced	balanced	balanced	balanced	balanced	balanced	balanced	balanced	balanced	balanced	balanced	balanced	balanced
mcPXA_7	PXA	0.994274	m	25	Frontal	Primary	673	0	GBM	IV	deletion	#N/A	UTR WT	V600E	2	4	10	absent	absent	absent	present	absent	Segmental.changes:bal(4%)_gain(33%)_loss(63%)	Segmental.changes:bal(NaN%)_gain(NaN%)_loss(NaN%)	loss	Segmental.changes:bal(NaN%)_gain(NaN%)_loss(NaN%)	Segmental.changes:bal(21%)_gain(24%)_loss(54%)	loss	balanced	balanced	Segmental.changes:bal(11%)_gain(19%)_loss(71%)	loss	balanced	loss	Segmental.changes:bal(95%)_gain(0%)_loss(5%)	balanced	balanced	balanced	Segmental.changes:bal(33%)_gain(0%)_loss(67%)	Segmental.changes:bal(NaN%)_gain(NaN%)_loss(NaN%)	balanced	Segmental.changes:bal(31%)_gain(0%)_loss(69%)	balanced	loss	loss	Segmental.changes:bal(19%)_gain(0%)_loss(81%)	Segmental.changes:bal(0%)_gain(8%)_loss(92%)	gain	balanced
mcPXA_69	PXA	0.993195	f	21	4. Ventricle	Primary	1053	1	PXA	II	deletion	#N/A	UTR WT	V600E	2	1	20	absent	absent	absent	present	present	balanced	Segmental.changes:bal(99%)_gain(1%)_loss(0%)	balanced	balanced	balanced	balanced	balanced	Segmental.changes:bal(99%)_gain(1%)_loss(0%)	balanced	balanced	balanced	balanced	balanced	balanced	balanced	balanced	balanced	balanced	Segmental.changes:bal(99%)_gain(1%)_loss(0%)	balanced	balanced	balanced	balanced	balanced	balanced	balanced	balanced
mcPXA_68	PXA	0.999589	m	7	Temporal	Primary	#N/A	#N/A	GG	I	deletion	#N/A	#N/A	V600E	#N/A	#N/A	#N/A	#N/A	#N/A	#N/A	#N/A	#N/A	balanced	balanced	balanced	Segmental.changes:bal(99%)_gain(0%)_loss(1%)	balanced	balanced	balanced	balanced	balanced	balanced	balanced	balanced	balanced	balanced	balanced	balanced	balanced	balanced	balanced	balanced	balanced	balanced	balanced	balanced	balanced	balanced	balanced
mcPXA_67	PXA	0.988248	m	16	Supratentorial	#N/A	#N/A	#N/A	Other	IV	deletion	#N/A	#N/A	exon15wt	#N/A	#N/A	#N/A	#N/A	#N/A	#N/A	#N/A	#N/A	balanced	balanced	balanced	Segmental.changes:bal(98%)_gain(0%)_loss(2%)	gain	gain	loss	Segmental.changes:bal(84%)_gain(0%)_loss(16%)	balanced	Segmental.changes:bal(85%)_gain(6%)_loss(9%)	balanced	balanced	balanced	balanced	balanced	balanced	balanced	balanced	balanced	balanced	balanced	balanced	balanced	balanced	balanced	balanced	gain
mcPXA_66	PXA	0.997383	f	#N/A	Thalamus	Recurrent	#N/A	#N/A	Glioma	#N/A	deletion	#N/A	#N/A	#N/A	#N/A	#N/A	#N/A	#N/A	#N/A	#N/A	#N/A	#N/A	balanced	balanced	balanced	balanced	balanced	balanced	balanced	balanced	balanced	Segmental.changes:bal(99%)_gain(1%)_loss(0%)	balanced	balanced	Segmental.changes:bal(99%)_gain(0%)_loss(1%)	balanced	balanced	balanced	balanced	balanced	balanced	balanced	balanced	balanced	Segmental.changes:bal(99%)_gain(0%)_loss(1%)	balanced	Segmental.changes:bal(97%)_gain(0%)_loss(3%)	balanced	balanced
mcPXA_65	PXA	0.997607	m	17	Temporal	#N/A	#N/A	#N/A	GBM	IV	deletion	#N/A	C250T MUT	V600E	#N/A	#N/A	#N/A	#N/A	#N/A	#N/A	#N/A	#N/A	Segmental.changes:bal(98%)_gain(2%)_loss(0%)	balanced	balanced	Segmental.changes:bal(99%)_gain(0%)_loss(1%)	balanced	balanced	balanced	Segmental.changes:bal(89%)_gain(0%)_loss(11%)	balanced	balanced	balanced	balanced	balanced	balanced	balanced	balanced	balanced	balanced	Segmental.changes:bal(87%)_gain(0%)_loss(13%)	balanced	balanced	balanced	gain	balanced	balanced	Segmental.changes:bal(100%)_gain(0%)_loss(0%)	Segmental.changes:bal(85%)_gain(0%)_loss(15%)
mcPXA_64	PXA	0.976453	m	34	Temporal	Primary	401	1	PXA	III	deletion	#N/A	UTR WT	V600E	3	10	8	present	present	absent	present	absent	loss	balanced	Segmental.changes:bal(92%)_gain(0%)_loss(8%)	Segmental.changes:bal(78%)_gain(0%)_loss(22%)	balanced	balanced	loss	Segmental.changes:bal(98%)_gain(2%)_loss(0%)	Segmental.changes:bal(88%)_gain(12%)_loss(0%)	balanced	Segmental.changes:bal(90%)_gain(10%)_loss(0%)	balanced	balanced	loss	loss	balanced	loss	balanced	balanced	balanced	balanced	balanced	balanced	Segmental.changes:bal(57%)_gain(0%)_loss(43%)	balanced	balanced	loss
mcPXA_63	PXA	0.991819	m	38	#N/A	#N/A	#N/A	#N/A	PXA	III	deletion	#N/A	#N/A	V600E	#N/A	#N/A	#N/A	#N/A	#N/A	#N/A	#N/A	#N/A	balanced	balanced	balanced	Segmental.changes:bal(99%)_gain(0%)_loss(1%)	balanced	balanced	balanced	balanced	balanced	balanced	balanced	Segmental.changes:bal(95%)_gain(5%)_loss(0%)	balanced	balanced	balanced	loss	balanced	Segmental.changes:bal(0%)_gain(0%)_loss(100%)	balanced	balanced	balanced	balanced	balanced	balanced	balanced	balanced	balanced
mcPXA_62	PXA	0.982493	m	17	Temporal	Primary	1575	1	GG	III	deletion	#N/A	UTR WT	exon15wt	3	9	15	absent	absent	present	absent	absent	balanced	balanced	balanced	balanced	balanced	balanced	balanced	Segmental.changes:bal(99%)_gain(1%)_loss(0%)	Segmental.changes:bal(12%)_gain(55%)_loss(34%)	balanced	balanced	gain	gain	balanced	balanced	Segmental.changes:bal(7%)_gain(93%)_loss(0%)	Segmental.changes:bal(98%)_gain(2%)_loss(0%)	balanced	balanced	balanced	balanced	balanced	balanced	balanced	balanced	balanced	Segmental.changes:bal(91%)_gain(0%)_loss(9%)
mcPXA_61	PXA	0.993369	m	#N/A	#N/A	#N/A	#N/A	#N/A	E-GBM	IV	deletion	#N/A	#N/A	#N/A	#N/A	#N/A	#N/A	#N/A	#N/A	#N/A	#N/A	#N/A	balanced	balanced	Segmental.changes:bal(99%)_gain(1%)_loss(0%)	Segmental.changes:bal(99%)_gain(1%)_loss(0%)	Segmental.changes:bal(1%)_gain(99%)_loss(0%)	gain	balanced	balanced	gain	balanced	Segmental.changes:bal(99%)_gain(1%)_loss(0%)	balanced	Segmental.changes:bal(1%)_gain(99%)_loss(0%)	balanced	balanced	balanced	balanced	balanced	gain	gain	gain	gain	balanced	gain	gain	gain	gain
mcPXA_60	PXA	0.908302	m	28	Temporal	#N/A	#N/A	#N/A	GG	III	deletion	#N/A	#N/A	exon15wt	#N/A	#N/A	#N/A	#N/A	#N/A	#N/A	#N/A	#N/A	loss	balanced	Segmental.changes:bal(79%)_gain(0%)_loss(21%)	Segmental.changes:bal(98%)_gain(0%)_loss(2%)	loss	Segmental.changes:bal(56%)_gain(0%)_loss(44%)	loss	Segmental.changes:bal(93%)_gain(0%)_loss(7%)	Segmental.changes:bal(98%)_gain(0%)_loss(2%)	balanced	Segmental.changes:bal(82%)_gain(0%)_loss(18%)	balanced	Segmental.changes:bal(93%)_gain(0%)_loss(7%)	loss	loss	balanced	balanced	Segmental.changes:bal(77%)_gain(0%)_loss(23%)	Segmental.changes:bal(87%)_gain(0%)_loss(13%)	balanced	balanced	loss	Segmental.changes:bal(49%)_gain(0%)_loss(51%)	balanced	balanced	Segmental.changes:bal(90%)_gain(0%)_loss(10%)	Segmental.changes:bal(81%)_gain(0%)_loss(19%)
mcPXA_6	PXA	0.996712	f	#N/A	#N/A	#N/A	#N/A	#N/A	Glioma	#N/A	deletion	#N/A	#N/A	#N/A	#N/A	#N/A	#N/A	#N/A	#N/A	#N/A	#N/A	#N/A	loss	loss	balanced	balanced	balanced	balanced	Segmental.changes:bal(47%)_gain(0%)_loss(53%)	Segmental.changes:bal(0%)_gain(1%)_loss(99%)	balanced	Segmental.changes:bal(91%)_gain(0%)_loss(9%)	balanced	Segmental.changes:bal(99%)_gain(0%)_loss(1%)	Segmental.changes:bal(99%)_gain(0%)_loss(1%)	Segmental.changes:bal(94%)_gain(0%)_loss(6%)	Segmental.changes:bal(68%)_gain(3%)_loss(29%)	balanced	balanced	loss	loss	balanced	balanced	loss	loss	balanced	balanced	balanced	Segmental.changes:bal(17%)_gain(0%)_loss(83%)
mcPXA_59	PXA	0.999461	m	52	Parietal	Primary	3300	1	Glioma	#N/A	deletion	#N/A	#N/A	V600E	3	7	8	present	present	absent	present	present	balanced	balanced	balanced	balanced	gain	gain	balanced	gain	balanced	balanced	Segmental.changes:bal(98%)_gain(0%)_loss(2%)	balanced	balanced	balanced	balanced	gain	gain	balanced	balanced	gain	gain	balanced	balanced	balanced	balanced	balanced	balanced
mcPXA_58	PXA	0.999827	f	12	Temporal	Primary	485	0	GBM	IV	deletion	#N/A	C250T MUT	exon15wt	3	8	15	absent	absent	present	present	absent	loss	Segmental.changes:bal(1%)_gain(0%)_loss(99%)	balanced	balanced	balanced	balanced	balanced	balanced	balanced	balanced	balanced	balanced	balanced	balanced	balanced	balanced	balanced	balanced	balanced	balanced	balanced	balanced	balanced	balanced	balanced	balanced	balanced
mcPXA_57	PXA	0.999141	f	13	Temporal	#N/A	#N/A	#N/A	GG	III	deletion	#N/A	#N/A	#N/A	#N/A	#N/A	#N/A	#N/A	#N/A	#N/A	#N/A	#N/A	Segmental.changes:bal(4%)_gain(0%)_loss(96%)	Segmental.changes:bal(81%)_gain(0%)_loss(19%)	Segmental.changes:bal(81%)_gain(0%)_loss(19%)	Segmental.changes:bal(98%)_gain(0%)_loss(2%)	balanced	Segmental.changes:bal(81%)_gain(0%)_loss(19%)	loss	Segmental.changes:bal(72%)_gain(0%)_loss(28%)	balanced	balanced	Segmental.changes:bal(85%)_gain(0%)_loss(15%)	balanced	Segmental.changes:bal(93%)_gain(0%)_loss(7%)	loss	Segmental.changes:bal(11%)_gain(0%)_loss(89%)	Segmental.changes:bal(80%)_gain(0%)_loss(20%)	Segmental.changes:bal(95%)_gain(0%)_loss(5%)	Segmental.changes:bal(96%)_gain(0%)_loss(4%)	Segmental.changes:bal(87%)_gain(0%)_loss(13%)	balanced	balanced	loss	Segmental.changes:bal(66%)_gain(0%)_loss(34%)	balanced	Segmental.changes:bal(92%)_gain(0%)_loss(8%)	Segmental.changes:bal(93%)_gain(0%)_loss(7%)	Segmental.changes:bal(83%)_gain(0%)_loss(17%)
mcPXA_56	PXA	0.999991	f	8	#N/A	#N/A	#N/A	#N/A	PXA	#N/A	deletion	#N/A	UTR WT	V600E	#N/A	#N/A	#N/A	#N/A	#N/A	#N/A	#N/A	#N/A	balanced	balanced	balanced	Segmental.changes:bal(98%)_gain(0%)_loss(2%)	balanced	balanced	balanced	Segmental.changes:bal(94%)_gain(0%)_loss(6%)	Segmental.changes:bal(99%)_gain(0%)_loss(1%)	balanced	balanced	balanced	Segmental.changes:bal(99%)_gain(1%)_loss(0%)	balanced	balanced	balanced	balanced	balanced	Segmental.changes:bal(100%)_gain(0%)_loss(0%)	balanced	balanced	balanced	balanced	balanced	balanced	balanced	balanced
mcPXA_55	PXA	0.99997	f	50	Temporal	Recurrent	918	1	PXA	III	deletion	#N/A	UTR WT	V600E	2	0	15	absent	absent	absent	present	absent	loss	loss	balanced	balanced	balanced	balanced	balanced	balanced	balanced	balanced	balanced	balanced	balanced	loss	loss	balanced	balanced	Segmental.changes:bal(100%)_gain(0%)_loss(0%)	balanced	balanced	balanced	balanced	balanced	balanced	balanced	balanced	balanced
mcPXA_54	PXA	0.999374	m	#N/A	Supratentorial	#N/A	#N/A	#N/A	Glioma	#N/A	deletion	#N/A	#N/A	#N/A	#N/A	#N/A	#N/A	#N/A	#N/A	#N/A	#N/A	#N/A	loss	loss	loss	loss	Segmental.changes:bal(99%)_gain(0%)_loss(1%)	balanced	balanced	Segmental.changes:bal(38%)_gain(0%)_loss(62%)	balanced	balanced	balanced	balanced	balanced	loss	loss	balanced	Segmental.changes:bal(99%)_gain(0%)_loss(1%)	balanced	balanced	balanced	balanced	balanced	balanced	balanced	balanced	Segmental.changes:bal(100%)_gain(0%)_loss(0%)	balanced
mcPXA_53	PXA	0.997429	f	33	Frontal	Primary	2837	1	DD_PXA	III	deletion	#N/A	UTR WT	V600E	3	29	30	present	present	absent	present	present	balanced	balanced	balanced	balanced	Segmental.changes:bal(1%)_gain(99%)_loss(0%)	gain	Segmental.changes:bal(61%)_gain(39%)_loss(0%)	balanced	balanced	Segmental.changes:bal(92%)_gain(0%)_loss(8%)	loss	balanced	Segmental.changes:bal(75%)_gain(25%)_loss(0%)	balanced	Segmental.changes:bal(5%)_gain(95%)_loss(0%)	balanced	balanced	balanced	gain	Segmental.changes:bal(95%)_gain(0%)_loss(5%)	balanced	balanced	balanced	loss	balanced	balanced	balanced
mcPXA_52	PXA	0.977398	m	#N/A	#N/A	#N/A	#N/A	#N/A	DD_PXA	III	deletion	#N/A	#N/A	#N/A	#N/A	#N/A	#N/A	#N/A	#N/A	#N/A	#N/A	#N/A	loss	loss	balanced	balanced	balanced	Segmental.changes:bal(99%)_gain(0%)_loss(1%)	balanced	balanced	balanced	balanced	balanced	balanced	balanced	loss	loss	loss	balanced	balanced	balanced	balanced	balanced	loss	balanced	balanced	balanced	balanced	balanced
mcPXA_51	PXA	0.950941	f	#N/A	#N/A	#N/A	#N/A	#N/A	GBM	IV	deletion	#N/A	#N/A	#N/A	#N/A	#N/A	#N/A	#N/A	#N/A	#N/A	#N/A	#N/A	loss	loss	balanced	balanced	balanced	balanced	balanced	Segmental.changes:bal(92%)_gain(0%)_loss(8%)	gain	balanced	balanced	balanced	Segmental.changes:bal(97%)_gain(3%)_loss(0%)	loss	balanced	balanced	Segmental.changes:bal(99%)_gain(0%)_loss(1%)	Segmental.changes:bal(100%)_gain(0%)_loss(0%)	balanced	balanced	balanced	balanced	balanced	loss	balanced	balanced	balanced
mcPXA_50	PXA	0.999988	m	#N/A	#N/A	#N/A	#N/A	#N/A	GG	I	deletion	#N/A	#N/A	#N/A	#N/A	#N/A	#N/A	#N/A	#N/A	#N/A	#N/A	#N/A	balanced	balanced	balanced	balanced	balanced	balanced	balanced	balanced	balanced	balanced	balanced	balanced	Segmental.changes:bal(100%)_gain(0%)_loss(0%)	balanced	balanced	balanced	balanced	Segmental.changes:bal(100%)_gain(0%)_loss(0%)	balanced	balanced	balanced	balanced	balanced	balanced	balanced	balanced	balanced
mcPXA_5	PXA	0.997802	m	12	#N/A	#N/A	330	0	GBM	IV	deletion	present	UTR WT	exon15wt	#N/A	#N/A	#N/A	#N/A	#N/A	#N/A	#N/A	#N/A	loss	loss	loss	loss	Segmental.changes:bal(1%)_gain(99%)_loss(0%)	gain	loss	balanced	gain	Segmental.changes:bal(5%)_gain(0%)_loss(95%)	loss	loss	Segmental.changes:bal(0%)_gain(0%)_loss(100%)	balanced	balanced	balanced	gain	Segmental.changes:bal(19%)_gain(0%)_loss(81%)	loss	balanced	balanced	balanced	gain	balanced	Segmental.changes:bal(1%)_gain(99%)_loss(0%)	Segmental.changes:bal(45%)_gain(55%)_loss(0%)	Segmental.changes:bal(85%)_gain(0%)_loss(15%)
mcPXA_49	PXA	0.997007	f	11	Temporal	#N/A	#N/A	#N/A	Glioma	#N/A	deletion	present	#N/A	#N/A	#N/A	#N/A	#N/A	#N/A	#N/A	#N/A	#N/A	#N/A	loss	loss	balanced	balanced	gain	gain	loss	balanced	gain	balanced	loss	balanced	balanced	loss	loss	balanced	balanced	loss	Segmental.changes:bal(93%)_gain(0%)_loss(7%)	balanced	balanced	gain	gain	balanced	gain	gain	loss
mcPXA_48	PXA	0.999647	f	25	Temporal	#N/A	#N/A	#N/A	GG	III	deletion	#N/A	#N/A	V600E	#N/A	#N/A	#N/A	#N/A	#N/A	#N/A	#N/A	#N/A	loss	loss	loss	loss	loss	loss	loss	loss	loss	loss	loss	loss	loss	loss	loss	loss	loss	loss	loss	loss	loss	loss	loss	loss	Segmental.changes:bal(99%)_gain(0%)_loss(1%)	balanced	loss
mcPXA_47	PXA	0.983763	f	#N/A	#N/A	#N/A	#N/A	#N/A	GBM	IV	deletion	#N/A	#N/A	#N/A	#N/A	#N/A	#N/A	#N/A	#N/A	#N/A	#N/A	#N/A	balanced	balanced	gain	Segmental.changes:bal(7%)_gain(91%)_loss(1%)	gain	gain	balanced	gain	gain	gain	gain	gain	gain	gain	gain	gain	gain	gain	gain	gain	gain	gain	gain	gain	gain	gain	balanced
mcPXA_46	PXA	0.997425	m	#N/A	Temporal	Primary	#N/A	#N/A	GNT	I	deletion	#N/A	UTR WT	V600E	#N/A	#N/A	#N/A	#N/A	#N/A	#N/A	#N/A	#N/A	Segmental.changes:bal(94%)_gain(0%)_loss(6%)	balanced	Segmental.changes:bal(93%)_gain(0%)_loss(7%)	Segmental.changes:bal(98%)_gain(0%)_loss(2%)	balanced	balanced	balanced	Segmental.changes:bal(99%)_gain(0%)_loss(1%)	balanced	balanced	balanced	balanced	balanced	balanced	balanced	balanced	balanced	balanced	Segmental.changes:bal(98%)_gain(0%)_loss(2%)	Segmental.changes:bal(94%)_gain(0%)_loss(6%)	balanced	loss	balanced	balanced	balanced	balanced	balanced
mcPXA_45	PXA	0.999955	f	12	Frontal	Primary	#N/A	#N/A	GBM	IV	deletion	#N/A	#N/A	V600E	#N/A	#N/A	#N/A	#N/A	#N/A	#N/A	#N/A	#N/A	balanced	balanced	balanced	balanced	Segmental.changes:bal(99%)_gain(0%)_loss(1%)	balanced	balanced	balanced	balanced	balanced	balanced	balanced	balanced	balanced	balanced	balanced	balanced	balanced	balanced	balanced	balanced	balanced	balanced	balanced	balanced	balanced	balanced
mcPXA_44	PXA	0.999954	f	12	Supratentorial	#N/A	4496	1	GNT	I	deletion	#N/A	UTR WT	V600E	#N/A	#N/A	#N/A	#N/A	#N/A	#N/A	#N/A	#N/A	balanced	Segmental.changes:bal(98%)_gain(2%)_loss(0%)	balanced	balanced	balanced	balanced	balanced	balanced	balanced	balanced	balanced	balanced	balanced	balanced	balanced	balanced	balanced	balanced	balanced	balanced	balanced	balanced	balanced	balanced	balanced	balanced	balanced
mcPXA_43	PXA	0.936012	f	#N/A	Occipital	Primary	#N/A	#N/A	Glioma	III	deletion	present	#N/A	V600E	#N/A	#N/A	#N/A	#N/A	#N/A	#N/A	#N/A	#N/A	loss	Segmental.changes:bal(1%)_gain(0%)_loss(99%)	loss	loss	gain	gain	loss	loss	balanced	balanced	balanced	loss	Segmental.changes:bal(91%)_gain(0%)_loss(9%)	balanced	balanced	balanced	balanced	balanced	balanced	balanced	balanced	gain	balanced	gain	balanced	Segmental.changes:bal(10%)_gain(90%)_loss(0%)	balanced
mcPXA_42	PXA	0.99959	f	20	#N/A	#N/A	#N/A	#N/A	Glioma	#N/A	deletion	#N/A	#N/A	#N/A	#N/A	#N/A	#N/A	#N/A	#N/A	#N/A	#N/A	#N/A	balanced	balanced	balanced	balanced	balanced	balanced	balanced	balanced	Segmental.changes:bal(100%)_gain(0%)_loss(0%)	balanced	balanced	balanced	balanced	balanced	balanced	Segmental.changes:bal(81%)_gain(0%)_loss(19%)	balanced	balanced	balanced	Segmental.changes:bal(59%)_gain(0%)_loss(41%)	balanced	balanced	balanced	balanced	balanced	balanced	balanced
mcPXA_41	PXA	0.999668	m	12	Occipital	#N/A	#N/A	#N/A	Glioma	#N/A	deletion	#N/A	#N/A	#N/A	#N/A	#N/A	#N/A	#N/A	#N/A	#N/A	#N/A	#N/A	balanced	Segmental.changes:bal(99%)_gain(1%)_loss(0%)	balanced	balanced	balanced	balanced	balanced	balanced	balanced	Segmental.changes:bal(95%)_gain(5%)_loss(0%)	balanced	balanced	balanced	balanced	balanced	balanced	balanced	balanced	balanced	balanced	balanced	gain	balanced	Segmental.changes:bal(96%)_gain(0%)_loss(4%)	balanced	balanced	balanced
mcPXA_40	PXA	0.989244	f	12	Supratentorial	Primary	#N/A	#N/A	GBM	IV	deletion	#N/A	UTR WT	V600E	#N/A	#N/A	#N/A	#N/A	#N/A	#N/A	#N/A	#N/A	loss	Segmental.changes:bal(1%)_gain(0%)_loss(99%)	Segmental.changes:bal(4%)_gain(0%)_loss(96%)	Segmental.changes:bal(99%)_gain(0%)_loss(1%)	balanced	balanced	balanced	Segmental.changes:bal(99%)_gain(0%)_loss(1%)	gain	balanced	balanced	balanced	balanced	gain	gain	balanced	balanced	balanced	balanced	balanced	balanced	balanced	Segmental.changes:bal(92%)_gain(0%)_loss(8%)	balanced	balanced	balanced	balanced
mcPXA_4	PXA	0.996915	m	15	Temporal	Primary	960	1	PXA	#N/A	deletion	#N/A	C250T MUT	V600E	3	7	20	present	absent	absent	present	present	loss	loss	balanced	balanced	balanced	balanced	balanced	Segmental.changes:bal(100%)_gain(0%)_loss(0%)	balanced	Segmental.changes:bal(98%)_gain(2%)_loss(0%)	balanced	balanced	balanced	balanced	balanced	balanced	balanced	balanced	balanced	balanced	Segmental.changes:bal(17%)_gain(0%)_loss(83%)	balanced	balanced	balanced	balanced	balanced	balanced
mcPXA_39	PXA	0.995652	m	39	Supratentorial	Primary	1020	1	GBM	IV	deletion	#N/A	C228T MUT	V600E	#N/A	#N/A	#N/A	#N/A	#N/A	#N/A	#N/A	#N/A	loss	loss	balanced	balanced	balanced	balanced	loss	Segmental.changes:bal(NaN%)_gain(NaN%)_loss(NaN%)	balanced	loss	loss	balanced	Segmental.changes:bal(100%)_gain(0%)_loss(0%)	loss	loss	balanced	balanced	loss	loss	balanced	balanced	balanced	balanced	loss	balanced	balanced	gain
mcPXA_38	PXA	0.944226	m	#N/A	#N/A	#N/A	#N/A	#N/A	Glioma	#N/A	deletion	#N/A	#N/A	#N/A	#N/A	#N/A	#N/A	#N/A	#N/A	#N/A	#N/A	#N/A	balanced	Segmental.changes:bal(99%)_gain(0%)_loss(1%)	balanced	balanced	balanced	balanced	Segmental.changes:bal(93%)_gain(0%)_loss(7%)	Segmental.changes:bal(99%)_gain(0%)_loss(1%)	balanced	balanced	balanced	balanced	Segmental.changes:bal(100%)_gain(0%)_loss(0%)	balanced	balanced	balanced	balanced	balanced	balanced	balanced	balanced	balanced	balanced	balanced	balanced	Segmental.changes:bal(100%)_gain(0%)_loss(0%)	balanced
mcPXA_37	PXA	0.998869	m	#N/A	#N/A	#N/A	#N/A	#N/A	Glioma	#N/A	deletion	#N/A	#N/A	#N/A	#N/A	#N/A	#N/A	#N/A	#N/A	#N/A	#N/A	#N/A	balanced	balanced	balanced	balanced	Segmental.changes:bal(99%)_gain(1%)_loss(0%)	balanced	balanced	balanced	balanced	balanced	balanced	balanced	Segmental.changes:bal(99%)_gain(0%)_loss(1%)	balanced	balanced	balanced	balanced	balanced	balanced	balanced	balanced	gain	balanced	balanced	balanced	balanced	balanced
mcPXA_36	PXA	0.999856	m	7	Temporal	Primary	#N/A	#N/A	GNT	#N/A	deletion	#N/A	#N/A	exon15wt	#N/A	#N/A	#N/A	#N/A	#N/A	#N/A	#N/A	#N/A	balanced	balanced	balanced	balanced	balanced	balanced	balanced	balanced	balanced	balanced	balanced	balanced	balanced	balanced	balanced	balanced	balanced	balanced	balanced	balanced	balanced	balanced	balanced	balanced	balanced	balanced	balanced
mcPXA_35	PXA	0.999544	m	#N/A	#N/A	#N/A	#N/A	#N/A	GBM	IV	deletion	#N/A	#N/A	#N/A	#N/A	#N/A	#N/A	#N/A	#N/A	#N/A	#N/A	#N/A	balanced	balanced	balanced	Segmental.changes:bal(32%)_gain(0%)_loss(68%)	balanced	balanced	loss	Segmental.changes:bal(74%)_gain(0%)_loss(26%)	balanced	balanced	balanced	balanced	balanced	loss	balanced	balanced	balanced	balanced	balanced	balanced	balanced	loss	Segmental.changes:bal(97%)_gain(0%)_loss(3%)	balanced	balanced	balanced	balanced
mcPXA_34	PXA	0.988742	m	14	#N/A	#N/A	#N/A	#N/A	Glioma	II	deletion	#N/A	#N/A	exon15wt	#N/A	#N/A	#N/A	#N/A	#N/A	#N/A	#N/A	#N/A	balanced	balanced	balanced	balanced	balanced	balanced	balanced	balanced	balanced	balanced	balanced	balanced	balanced	balanced	balanced	balanced	balanced	balanced	balanced	balanced	balanced	balanced	balanced	balanced	balanced	Segmental.changes:bal(100%)_gain(0%)_loss(0%)	balanced
mcPXA_33	PXA	0.961215	f	51	#N/A	#N/A	#N/A	#N/A	Glioma	#N/A	deletion	present	#N/A	#N/A	#N/A	#N/A	#N/A	#N/A	#N/A	#N/A	#N/A	#N/A	loss	loss	balanced	balanced	gain	gain	balanced	balanced	gain	Segmental.changes:bal(95%)_gain(5%)_loss(0%)	balanced	balanced	balanced	loss	loss	balanced	balanced	Segmental.changes:bal(0%)_gain(0%)_loss(100%)	gain	gain	gain	gain	loss	balanced	Segmental.changes:bal(97%)_gain(3%)_loss(0%)	Segmental.changes:bal(100%)_gain(0%)_loss(0%)	gain
mcPXA_32	PXA	0.999374	f	#N/A	#N/A	Primary	#N/A	#N/A	GBM	IV	deletion	present	#N/A	#N/A	#N/A	#N/A	#N/A	#N/A	#N/A	#N/A	#N/A	#N/A	loss	loss	Segmental.changes:bal(0%)_gain(3%)_loss(97%)	loss	gain	gain	balanced	balanced	gain	balanced	balanced	balanced	balanced	gain	gain	balanced	balanced	balanced	balanced	gain	balanced	balanced	loss	balanced	balanced	balanced	balanced
mcPXA_31	PXA	0.980305	m	#N/A	#N/A	#N/A	#N/A	#N/A	Glioma	#N/A	deletion	#N/A	#N/A	#N/A	#N/A	#N/A	#N/A	#N/A	#N/A	#N/A	#N/A	#N/A	loss	Segmental.changes:bal(1%)_gain(0%)_loss(99%)	Segmental.changes:bal(96%)_gain(0%)_loss(4%)	Segmental.changes:bal(91%)_gain(0%)_loss(8%)	gain	Segmental.changes:bal(97%)_gain(0%)_loss(3%)	loss	Segmental.changes:bal(94%)_gain(0%)_loss(6%)	Segmental.changes:bal(93%)_gain(7%)_loss(0%)	balanced	Segmental.changes:bal(92%)_gain(0%)_loss(8%)	balanced	Segmental.changes:bal(49%)_gain(51%)_loss(0%)	loss	balanced	balanced	Segmental.changes:bal(65%)_gain(0%)_loss(35%)	Segmental.changes:bal(97%)_gain(3%)_loss(0%)	Segmental.changes:bal(90%)_gain(9%)_loss(1%)	balanced	Segmental.changes:bal(0%)_gain(24%)_loss(76%)	balanced	balanced	balanced	gain	gain	Segmental.changes:bal(86%)_gain(14%)_loss(0%)
mcPXA_30	PXA	0.993591	m	10	#N/A	#N/A	300	0	GBM	IV	deletion	#N/A	#N/A	exon15wt	#N/A	#N/A	#N/A	#N/A	#N/A	#N/A	#N/A	#N/A	Segmental.changes:bal(63%)_gain(0%)_loss(37%)	balanced	loss	loss	balanced	balanced	loss	balanced	gain	balanced	balanced	balanced	Segmental.changes:bal(80%)_gain(0%)_loss(20%)	loss	loss	balanced	balanced	Segmental.changes:bal(76%)_gain(0%)_loss(24%)	balanced	balanced	balanced	balanced	gain	balanced	balanced	Segmental.changes:bal(100%)_gain(0%)_loss(0%)	balanced
mcPXA_3	PXA	0.968759	f	26	Frontal	Primary	2895	1	GG	III	deletion	#N/A	UTR WT	V600E	3	7	10	absent	absent	absent	present	absent	loss	loss	loss	loss	balanced	balanced	loss	loss	loss	loss	Segmental.changes:bal(2%)_gain(0%)_loss(98%)	loss	loss	loss	loss	loss	loss	loss	loss	loss	loss	loss	loss	loss	balanced	balanced	loss
mcPXA_29	PXA	0.999341	f	4	Temporal	Primary	#N/A	#N/A	Glioma	#N/A	deletion	#N/A	#N/A	#N/A	#N/A	#N/A	#N/A	#N/A	#N/A	#N/A	#N/A	#N/A	loss	loss	loss	loss	balanced	balanced	loss	balanced	balanced	balanced	balanced	balanced	Segmental.changes:bal(99%)_gain(0%)_loss(1%)	balanced	balanced	balanced	balanced	balanced	balanced	balanced	balanced	balanced	balanced	balanced	balanced	balanced	balanced
mcPXA_28	PXA	0.99952	f	31	Temporal	#N/A	#N/A	#N/A	Glioma	#N/A	deletion	#N/A	#N/A	#N/A	#N/A	#N/A	#N/A	#N/A	#N/A	#N/A	#N/A	#N/A	balanced	balanced	balanced	balanced	Segmental.changes:bal(1%)_gain(99%)_loss(0%)	gain	balanced	gain	gain	balanced	balanced	gain	gain	balanced	balanced	gain	gain	balanced	Segmental.changes:bal(1%)_gain(99%)_loss(0%)	gain	gain	gain	gain	gain	gain	gain	gain
mcPXA_27	PXA	0.997164	f	12	#N/A	#N/A	1680	1	PXA	#N/A	deletion	present	UTR WT	V600E	#N/A	#N/A	#N/A	#N/A	#N/A	#N/A	#N/A	#N/A	loss	loss	balanced	balanced	Segmental.changes:bal(54%)_gain(46%)_loss(0%)	gain	balanced	Segmental.changes:bal(98%)_gain(2%)_loss(0%)	balanced	balanced	balanced	balanced	balanced	loss	loss	gain	gain	balanced	balanced	balanced	balanced	balanced	Segmental.changes:bal(2%)_gain(98%)_loss(0%)	balanced	balanced	balanced	gain
mcPXA_26	PXA	0.999627	m	13	Temporal	Primary	#N/A	#N/A	Glioma	#N/A	deletion	#N/A	UTR WT	V600E	#N/A	#N/A	#N/A	#N/A	#N/A	#N/A	#N/A	#N/A	balanced	Segmental.changes:bal(99%)_gain(1%)_loss(0%)	Segmental.changes:bal(81%)_gain(0%)_loss(19%)	Segmental.changes:bal(98%)_gain(0%)_loss(2%)	balanced	Segmental.changes:bal(74%)_gain(0%)_loss(26%)	Segmental.changes:bal(85%)_gain(0%)_loss(15%)	Segmental.changes:bal(80%)_gain(0%)_loss(20%)	balanced	balanced	balanced	balanced	Segmental.changes:bal(99%)_gain(0%)_loss(1%)	balanced	Segmental.changes:bal(86%)_gain(0%)_loss(14%)	Segmental.changes:bal(81%)_gain(0%)_loss(19%)	balanced	Segmental.changes:bal(100%)_gain(0%)_loss(0%)	Segmental.changes:bal(88%)_gain(0%)_loss(12%)	balanced	balanced	balanced	Segmental.changes:bal(65%)_gain(0%)_loss(35%)	balanced	Segmental.changes:bal(89%)_gain(0%)_loss(11%)	balanced	Segmental.changes:bal(83%)_gain(0%)_loss(17%)
mcPXA_25	PXA	0.932159	f	#N/A	#N/A	#N/A	#N/A	#N/A	Glioma	II	deletion	#N/A	#N/A	#N/A	#N/A	#N/A	#N/A	#N/A	#N/A	#N/A	#N/A	#N/A	balanced	Segmental.changes:bal(99%)_gain(1%)_loss(0%)	balanced	balanced	balanced	balanced	balanced	Segmental.changes:bal(97%)_gain(0%)_loss(3%)	Segmental.changes:bal(76%)_gain(0%)_loss(24%)	Segmental.changes:bal(72%)_gain(0%)_loss(28%)	balanced	balanced	balanced	balanced	balanced	Segmental.changes:bal(79%)_gain(0%)_loss(21%)	Segmental.changes:bal(98%)_gain(0%)_loss(2%)	balanced	balanced	balanced	balanced	balanced	balanced	Segmental.changes:bal(67%)_gain(0%)_loss(33%)	balanced	balanced	balanced
mcPXA_24	PXA	0.929936	f	21	Spinal	Primary	#N/A	#N/A	Glioma	#N/A	deletion	#N/A	#N/A	exon15wt	#N/A	#N/A	#N/A	#N/A	#N/A	#N/A	#N/A	#N/A	loss	loss	balanced	balanced	balanced	balanced	loss	balanced	balanced	balanced	balanced	loss	Segmental.changes:bal(0%)_gain(70%)_loss(30%)	balanced	balanced	balanced	gain	Segmental.changes:bal(0%)_gain(63%)_loss(37%)	Segmental.changes:bal(89%)_gain(11%)_loss(0%)	balanced	balanced	balanced	balanced	loss	balanced	balanced	balanced
mcPXA_23	PXA	0.993589	m	#N/A	#N/A	#N/A	#N/A	#N/A	GNT	I	deletion	#N/A	#N/A	#N/A	#N/A	#N/A	#N/A	#N/A	#N/A	#N/A	#N/A	#N/A	loss	Segmental.changes:bal(4%)_gain(0%)_loss(96%)	Segmental.changes:bal(37%)_gain(0%)_loss(63%)	balanced	Segmental.changes:bal(1%)_gain(99%)_loss(0%)	gain	Segmental.changes:bal(6%)_gain(0%)_loss(94%)	Segmental.changes:bal(73%)_gain(20%)_loss(7%)	gain	Segmental.changes:bal(96%)_gain(0%)_loss(4%)	Segmental.changes:bal(1%)_gain(0%)_loss(99%)	balanced	balanced	loss	loss	balanced	balanced	balanced	balanced	Segmental.changes:bal(48%)_gain(0%)_loss(52%)	balanced	balanced	balanced	balanced	balanced	balanced	balanced
mcPXA_220	PXA	0.999544	m	#N/A	Temporal	#N/A	#N/A	#N/A	Glioma	#N/A	deletion	#N/A	#N/A	#N/A	#N/A	#N/A	#N/A	#N/A	#N/A	#N/A	#N/A	#N/A	balanced	Segmental.changes:bal(76%)_gain(0%)_loss(24%)	balanced	balanced	balanced	balanced	balanced	Segmental.changes:bal(84%)_gain(0%)_loss(16%)	balanced	balanced	balanced	loss	balanced	Segmental.changes:bal(87%)_gain(0%)_loss(13%)	Segmental.changes:bal(5%)_gain(0%)_loss(95%)	balanced	Segmental.changes:bal(99%)_gain(0%)_loss(1%)	balanced	Segmental.changes:bal(100%)_gain(0%)_loss(0%)	balanced	balanced	balanced	Segmental.changes:bal(70%)_gain(0%)_loss(30%)	balanced	balanced	balanced	balanced
mcPXA_22	PXA	0.995494	m	32	Supratentorial	Primary	1680	1	GBM	IV	deletion	#N/A	UTR WT	exon15wt	#N/A	#N/A	#N/A	#N/A	#N/A	#N/A	#N/A	#N/A	loss	loss	loss	loss	balanced	balanced	loss	Segmental.changes:bal(1%)_gain(0%)_loss(99%)	balanced	balanced	balanced	loss	Segmental.changes:bal(76%)_gain(0%)_loss(24%)	loss	loss	loss	loss	loss	loss	loss	loss	loss	loss	loss	loss	loss	loss
mcPXA_219	PXA	0.989651	m	#N/A	Parietal	#N/A	#N/A	#N/A	PXA	#N/A	deletion	#N/A	#N/A	#N/A	#N/A	#N/A	#N/A	#N/A	#N/A	#N/A	#N/A	#N/A	balanced	Segmental.changes:bal(99%)_gain(1%)_loss(0%)	Segmental.changes:bal(95%)_gain(0%)_loss(5%)	balanced	gain	Segmental.changes:bal(99%)_gain(1%)_loss(0%)	Segmental.changes:bal(99%)_gain(0%)_loss(1%)	Segmental.changes:bal(100%)_gain(0%)_loss(0%)	balanced	Segmental.changes:bal(96%)_gain(0%)_loss(4%)	balanced	balanced	balanced	loss	loss	loss	Segmental.changes:bal(99%)_gain(0%)_loss(1%)	loss	balanced	balanced	balanced	loss	balanced	balanced	Segmental.changes:bal(96%)_gain(0%)_loss(4%)	balanced	balanced
mcPXA_218	PXA	0.999462	m	#N/A	Parietal	#N/A	#N/A	#N/A	Glioma	#N/A	deletion	#N/A	#N/A	#N/A	#N/A	#N/A	#N/A	#N/A	#N/A	#N/A	#N/A	#N/A	Segmental.changes:bal(3%)_gain(0%)_loss(97%)	Segmental.changes:bal(NaN%)_gain(NaN%)_loss(NaN%)	balanced	balanced	Segmental.changes:bal(8%)_gain(91%)_loss(1%)	Segmental.changes:bal(27%)_gain(72%)_loss(0%)	Segmental.changes:bal(4%)_gain(10%)_loss(86%)	Segmental.changes:bal(44%)_gain(56%)_loss(0%)	balanced	balanced	Segmental.changes:bal(63%)_gain(9%)_loss(28%)	balanced	balanced	loss	loss	loss	loss	Segmental.changes:bal(22%)_gain(53%)_loss(25%)	Segmental.changes:bal(NaN%)_gain(NaN%)_loss(NaN%)	balanced	balanced	balanced	Segmental.changes:bal(51%)_gain(49%)_loss(0%)	balanced	balanced	gain	balanced
mcPXA_217	PXA	0.975671	m	#N/A	Parietal	#N/A	#N/A	#N/A	Glioma	III/IV	deletion	#N/A	#N/A	#N/A	#N/A	#N/A	#N/A	#N/A	#N/A	#N/A	#N/A	#N/A	balanced	Segmental.changes:bal(99%)_gain(1%)_loss(0%)	balanced	balanced	Segmental.changes:bal(99%)_gain(0%)_loss(1%)	Segmental.changes:bal(100%)_gain(0%)_loss(0%)	Segmental.changes:bal(100%)_gain(0%)_loss(0%)	Segmental.changes:bal(97%)_gain(1%)_loss(2%)	balanced	balanced	balanced	balanced	balanced	balanced	Segmental.changes:bal(99%)_gain(0%)_loss(1%)	loss	loss	balanced	balanced	balanced	balanced	balanced	balanced	balanced	balanced	balanced	balanced
mcPXA_216	PXA	0.973423	m	#N/A	Temporo-parietal	#N/A	#N/A	#N/A	GNT	#N/A	deletion	#N/A	#N/A	#N/A	#N/A	#N/A	#N/A	#N/A	#N/A	#N/A	#N/A	#N/A	balanced	Segmental.changes:bal(94%)_gain(0%)_loss(6%)	balanced	Segmental.changes:bal(99%)_gain(1%)_loss(0%)	Segmental.changes:bal(0%)_gain(99%)_loss(1%)	Segmental.changes:bal(0%)_gain(71%)_loss(29%)	Segmental.changes:bal(97%)_gain(0%)_loss(3%)	Segmental.changes:bal(0%)_gain(1%)_loss(99%)	Segmental.changes:bal(79%)_gain(0%)_loss(20%)	Segmental.changes:bal(97%)_gain(3%)_loss(0%)	balanced	loss	Segmental.changes:bal(0%)_gain(1%)_loss(99%)	gain	gain	loss	loss	Segmental.changes:bal(0%)_gain(55%)_loss(45%)	gain	gain	balanced	loss	Segmental.changes:bal(0%)_gain(70%)_loss(30%)	loss	balanced	Segmental.changes:bal(96%)_gain(0%)_loss(4%)	balanced
mcPXA_215	PXA	0.999766	f	#N/A	Temporal	#N/A	#N/A	#N/A	Glioma	#N/A	deletion	#N/A	#N/A	#N/A	#N/A	#N/A	#N/A	#N/A	#N/A	#N/A	#N/A	#N/A	balanced	balanced	balanced	balanced	Segmental.changes:bal(33%)_gain(66%)_loss(1%)	Segmental.changes:bal(100%)_gain(0%)_loss(0%)	balanced	Segmental.changes:bal(98%)_gain(2%)_loss(0%)	Segmental.changes:bal(99%)_gain(1%)_loss(0%)	balanced	balanced	balanced	balanced	loss	loss	balanced	Segmental.changes:bal(99%)_gain(0%)_loss(1%)	Segmental.changes:bal(95%)_gain(5%)_loss(0%)	balanced	balanced	balanced	balanced	balanced	balanced	balanced	balanced	balanced
mcPXA_214	PXA	0.985902	m	#N/A	Parieto-occipital	#N/A	#N/A	#N/A	Glioma	III/IV	deletion	#N/A	#N/A	#N/A	#N/A	#N/A	#N/A	#N/A	#N/A	#N/A	#N/A	#N/A	loss	loss	loss	loss	balanced	balanced	loss	Segmental.changes:bal(98%)_gain(2%)_loss(0%)	balanced	Segmental.changes:bal(97%)_gain(0%)_loss(3%)	loss	loss	loss	loss	loss	loss	loss	Segmental.changes:bal(1%)_gain(0%)_loss(99%)	loss	gain	balanced	loss	Segmental.changes:bal(41%)_gain(0%)_loss(59%)	balanced	Segmental.changes:bal(26%)_gain(74%)_loss(0%)	Segmental.changes:bal(22%)_gain(78%)_loss(0%)	balanced
mcPXA_213	PXA	0.979946	f	#N/A	#N/A	#N/A	#N/A	#N/A	Glioma	III/IV	deletion	present	#N/A	#N/A	#N/A	#N/A	#N/A	#N/A	#N/A	#N/A	#N/A	#N/A	loss	loss	loss	Segmental.changes:bal(24%)_gain(0%)_loss(76%)	Segmental.changes:bal(0%)_gain(99%)_loss(1%)	Segmental.changes:bal(1%)_gain(99%)_loss(0%)	balanced	Segmental.changes:bal(34%)_gain(0%)_loss(66%)	balanced	loss	balanced	loss	Segmental.changes:bal(80%)_gain(0%)_loss(20%)	balanced	Segmental.changes:bal(33%)_gain(7%)_loss(60%)	balanced	Segmental.changes:bal(0%)_gain(3%)_loss(97%)	loss	balanced	Segmental.changes:bal(81%)_gain(19%)_loss(0%)	Segmental.changes:bal(3%)_gain(0%)_loss(97%)	balanced	Segmental.changes:bal(51%)_gain(49%)_loss(0%)	balanced	gain	gain	Segmental.changes:bal(1%)_gain(0%)_loss(99%)
mcPXA_212	PXA	0.999866	f	#N/A	Frontal	#N/A	#N/A	#N/A	Glioma	#N/A	deletion	#N/A	#N/A	#N/A	#N/A	#N/A	#N/A	#N/A	#N/A	#N/A	#N/A	#N/A	balanced	balanced	balanced	balanced	balanced	Segmental.changes:bal(100%)_gain(0%)_loss(0%)	balanced	Segmental.changes:bal(98%)_gain(2%)_loss(0%)	balanced	balanced	balanced	balanced	Segmental.changes:bal(93%)_gain(7%)_loss(0%)	balanced	balanced	loss	loss	balanced	balanced	balanced	balanced	balanced	balanced	balanced	balanced	balanced	balanced
mcPXA_211	PXA	0.977521	m	#N/A	#N/A	#N/A	#N/A	#N/A	PXA	III	deletion	#N/A	#N/A	#N/A	#N/A	#N/A	#N/A	#N/A	#N/A	#N/A	#N/A	#N/A	Segmental.changes:bal(4%)_gain(2%)_loss(94%)	balanced	balanced	balanced	Segmental.changes:bal(98%)_gain(0%)_loss(2%)	balanced	balanced	Segmental.changes:bal(35%)_gain(0%)_loss(65%)	balanced	balanced	Segmental.changes:bal(97%)_gain(1%)_loss(2%)	loss	balanced	balanced	balanced	Segmental.changes:bal(8%)_gain(85%)_loss(8%)	Segmental.changes:bal(10%)_gain(27%)_loss(63%)	Segmental.changes:bal(85%)_gain(0%)_loss(15%)	balanced	balanced	balanced	balanced	balanced	loss	balanced	balanced	balanced
mcPXA_210	PXA	0.986983	m	#N/A	Scalp	#N/A	#N/A	#N/A	Glioma	III/IV	deletion	#N/A	#N/A	#N/A	#N/A	#N/A	#N/A	#N/A	#N/A	#N/A	#N/A	#N/A	Segmental.changes:bal(92%)_gain(0%)_loss(8%)	Segmental.changes:bal(96%)_gain(0%)_loss(4%)	Segmental.changes:bal(94%)_gain(0%)_loss(6%)	Segmental.changes:bal(78%)_gain(2%)_loss(20%)	Segmental.changes:bal(98%)_gain(0%)_loss(2%)	Segmental.changes:bal(94%)_gain(0%)_loss(6%)	Segmental.changes:bal(97%)_gain(0%)_loss(3%)	Segmental.changes:bal(97%)_gain(0%)_loss(3%)	gain	loss	Segmental.changes:bal(6%)_gain(0%)_loss(94%)	loss	Segmental.changes:bal(83%)_gain(0%)_loss(17%)	loss	Segmental.changes:bal(27%)_gain(0%)_loss(73%)	loss	loss	Segmental.changes:bal(NaN%)_gain(NaN%)_loss(NaN%)	Segmental.changes:bal(1%)_gain(99%)_loss(0%)	balanced	loss	balanced	Segmental.changes:bal(93%)_gain(0%)_loss(7%)	Segmental.changes:bal(92%)_gain(0%)_loss(8%)	Segmental.changes:bal(99%)_gain(0%)_loss(1%)	Segmental.changes:bal(0%)_gain(83%)_loss(17%)	balanced
mcPXA_21	PXA	0.997796	f	#N/A	#N/A	#N/A	#N/A	#N/A	Glioma	#N/A	deletion	#N/A	#N/A	#N/A	#N/A	#N/A	#N/A	#N/A	#N/A	#N/A	#N/A	#N/A	loss	balanced	balanced	balanced	gain	balanced	balanced	Segmental.changes:bal(98%)_gain(2%)_loss(0%)	balanced	loss	balanced	loss	balanced	balanced	balanced	balanced	loss	balanced	balanced	balanced	balanced	loss	balanced	loss	balanced	balanced	balanced
mcPXA_209	PXA	0.999966	f	#N/A	Temporal	#N/A	#N/A	#N/A	E-GBM	IV	deletion	#N/A	#N/A	#N/A	#N/A	#N/A	#N/A	#N/A	#N/A	#N/A	#N/A	#N/A	balanced	balanced	Segmental.changes:bal(51%)_gain(0%)_loss(49%)	balanced	Segmental.changes:bal(99%)_gain(0%)_loss(1%)	balanced	balanced	Segmental.changes:bal(99%)_gain(1%)_loss(0%)	balanced	balanced	balanced	balanced	Segmental.changes:bal(92%)_gain(8%)_loss(0%)	balanced	Segmental.changes:bal(90%)_gain(10%)_loss(0%)	loss	loss	Segmental.changes:bal(100%)_gain(0%)_loss(0%)	balanced	balanced	balanced	gain	Segmental.changes:bal(80%)_gain(0%)_loss(20%)	balanced	gain	gain	Segmental.changes:bal(80%)_gain(20%)_loss(0%)
mcPXA_208	PXA	0.903013	f	#N/A	Temporal	#N/A	#N/A	#N/A	PXA	#N/A	deletion	#N/A	#N/A	#N/A	#N/A	#N/A	#N/A	#N/A	#N/A	#N/A	#N/A	#N/A	balanced	Segmental.changes:bal(99%)_gain(1%)_loss(0%)	balanced	balanced	balanced	balanced	loss	balanced	balanced	balanced	balanced	loss	loss	loss	loss	balanced	balanced	balanced	balanced	balanced	balanced	balanced	Segmental.changes:bal(2%)_gain(98%)_loss(0%)	balanced	balanced	balanced	balanced
mcPXA_207	PXA	0.999337	m	#N/A	Parietal	#N/A	#N/A	#N/A	Other	III	no deletion	present	#N/A	#N/A	#N/A	#N/A	#N/A	#N/A	#N/A	#N/A	#N/A	#N/A	balanced	Segmental.changes:bal(24%)_gain(2%)_loss(74%)	Segmental.changes:bal(92%)_gain(0%)_loss(8%)	balanced	gain	Segmental.changes:bal(11%)_gain(46%)_loss(43%)	Segmental.changes:bal(97%)_gain(0%)_loss(3%)	balanced	Segmental.changes:bal(79%)_gain(0%)_loss(21%)	Segmental.changes:bal(97%)_gain(0%)_loss(3%)	Segmental.changes:bal(14%)_gain(0%)_loss(86%)	loss	Segmental.changes:bal(94%)_gain(6%)_loss(0%)	balanced	balanced	loss	Segmental.changes:bal(97%)_gain(2%)_loss(1%)	Segmental.changes:bal(54%)_gain(0%)_loss(46%)	balanced	balanced	Segmental.changes:bal(97%)_gain(3%)_loss(0%)	gain	Segmental.changes:bal(35%)_gain(65%)_loss(0%)	balanced	balanced	Segmental.changes:bal(9%)_gain(91%)_loss(0%)	balanced
mcPXA_206	PXA	0.946665	f	#N/A	Infratentorial, Posterior fossa	#N/A	#N/A	#N/A	PXA	III	no deletion	present	#N/A	#N/A	#N/A	#N/A	#N/A	#N/A	#N/A	#N/A	#N/A	#N/A	Segmental.changes:bal(0%)_gain(5%)_loss(95%)	loss	Segmental.changes:bal(0%)_gain(92%)_loss(8%)	balanced	gain	Segmental.changes:bal(37%)_gain(62%)_loss(0%)	Segmental.changes:bal(94%)_gain(0%)_loss(6%)	Segmental.changes:bal(100%)_gain(0%)_loss(0%)	balanced	balanced	Segmental.changes:bal(84%)_gain(16%)_loss(0%)	loss	Segmental.changes:bal(74%)_gain(7%)_loss(19%)	balanced	balanced	loss	Segmental.changes:bal(0%)_gain(2%)_loss(98%)	Segmental.changes:bal(23%)_gain(54%)_loss(23%)	Segmental.changes:bal(0%)_gain(100%)_loss(0%)	balanced	Segmental.changes:bal(77%)_gain(0%)_loss(23%)	balanced	Segmental.changes:bal(50%)_gain(50%)_loss(0%)	balanced	Segmental.changes:bal(87%)_gain(0%)_loss(13%)	Segmental.changes:bal(9%)_gain(91%)_loss(0%)	Segmental.changes:bal(72%)_gain(28%)_loss(0%)
mcPXA_205	PXA	0.916913	f	#N/A	#N/A	#N/A	#N/A	#N/A	Other	III/IV	deletion	#N/A	#N/A	#N/A	#N/A	#N/A	#N/A	#N/A	#N/A	#N/A	#N/A	#N/A	loss	loss	balanced	balanced	balanced	Segmental.changes:bal(100%)_gain(0%)_loss(0%)	loss	loss	Segmental.changes:bal(40%)_gain(60%)_loss(0%)	loss	Segmental.changes:bal(1%)_gain(0%)_loss(99%)	loss	Segmental.changes:bal(19%)_gain(44%)_loss(37%)	balanced	balanced	loss	loss	Segmental.changes:bal(1%)_gain(1%)_loss(98%)	gain	balanced	loss	loss	loss	balanced	balanced	balanced	balanced
mcPXA_204	PXA	0.999923	f	16	Temporal	Primary	2153	0	GG	III	no deletion	#N/A	C250T MUT	exon15wt	2	1	10	absent	absent	absent	present	absent	balanced	balanced	balanced	balanced	balanced	Segmental.changes:bal(97%)_gain(0%)_loss(3%)	balanced	balanced	balanced	Segmental.changes:bal(92%)_gain(0%)_loss(8%)	balanced	balanced	Segmental.changes:bal(97%)_gain(0%)_loss(3%)	balanced	balanced	balanced	balanced	Segmental.changes:bal(100%)_gain(0%)_loss(0%)	balanced	balanced	balanced	balanced	balanced	balanced	balanced	balanced	balanced
mcPXA_203	PXA	0.999784	m	21	Temporal	Primary	992	1	PXA	II	no deletion	#N/A	UTR WT	V600E	2	0	1	absent	absent	absent	absent	absent	balanced	balanced	balanced	balanced	balanced	balanced	balanced	balanced	balanced	balanced	balanced	balanced	balanced	balanced	balanced	balanced	balanced	balanced	balanced	balanced	balanced	balanced	balanced	balanced	balanced	balanced	Segmental.changes:bal(74%)_gain(0%)_loss(26%)
mcPXA_202	PXA	0.999003	m	13	Parieto-occipital	Primary	186	1	DD_PXA	#N/A	no deletion	#N/A	UTR WT	V600E	2	2	2	absent	absent	absent	absent	absent	balanced	balanced	balanced	balanced	balanced	balanced	balanced	balanced	balanced	balanced	balanced	balanced	balanced	balanced	balanced	balanced	balanced	balanced	balanced	balanced	balanced	loss	balanced	balanced	balanced	Segmental.changes:bal(100%)_gain(0%)_loss(0%)	balanced
mcPXA_201	PXA	0.938277	m	54	#N/A	#N/A	#N/A	#N/A	PXA	II	no deletion	#N/A	#N/A	#N/A	#N/A	#N/A	#N/A	#N/A	#N/A	#N/A	#N/A	#N/A	Segmental.changes:bal(98%)_gain(0%)_loss(2%)	Segmental.changes:bal(99%)_gain(1%)_loss(0%)	balanced	balanced	balanced	balanced	balanced	Segmental.changes:bal(98%)_gain(1%)_loss(1%)	balanced	balanced	balanced	balanced	Segmental.changes:bal(99%)_gain(0%)_loss(1%)	balanced	balanced	balanced	balanced	balanced	balanced	balanced	balanced	balanced	balanced	loss	balanced	balanced	balanced
mcPXA_200	PXA	0.999482	f	19	Occipital	#N/A	#N/A	#N/A	PXA	II	no deletion	#N/A	#N/A	V600E	#N/A	#N/A	#N/A	#N/A	#N/A	#N/A	#N/A	#N/A	balanced	balanced	balanced	balanced	balanced	balanced	balanced	balanced	balanced	balanced	balanced	balanced	balanced	balanced	balanced	balanced	balanced	balanced	Segmental.changes:bal(99%)_gain(0%)_loss(1%)	balanced	balanced	loss	balanced	balanced	balanced	balanced	balanced
mcPXA_20	PXA	0.998971	m	12	Parietal	#N/A	#N/A	#N/A	PXA	III	deletion	#N/A	UTR WT	V600E	#N/A	#N/A	#N/A	#N/A	#N/A	#N/A	#N/A	#N/A	balanced	balanced	balanced	Segmental.changes:bal(99%)_gain(0%)_loss(1%)	balanced	Segmental.changes:bal(90%)_gain(0%)_loss(10%)	Segmental.changes:bal(76%)_gain(0%)_loss(24%)	balanced	balanced	balanced	Segmental.changes:bal(98%)_gain(0%)_loss(2%)	balanced	balanced	balanced	Segmental.changes:bal(83%)_gain(0%)_loss(17%)	balanced	balanced	balanced	Segmental.changes:bal(88%)_gain(0%)_loss(12%)	balanced	balanced	balanced	Segmental.changes:bal(65%)_gain(0%)_loss(35%)	balanced	balanced	Segmental.changes:bal(97%)_gain(0%)_loss(3%)	Segmental.changes:bal(84%)_gain(0%)_loss(16%)
mcPXA_2	PXA	0.946938	f	31	Occipital	#N/A	#N/A	#N/A	GG	III	deletion	#N/A	#N/A	#N/A	#N/A	#N/A	#N/A	#N/A	#N/A	#N/A	#N/A	#N/A	loss	loss	loss	loss	Segmental.changes:bal(74%)_gain(26%)_loss(0%)	balanced	Segmental.changes:bal(77%)_gain(0%)_loss(23%)	Segmental.changes:bal(7%)_gain(0%)_loss(93%)	balanced	balanced	loss	Segmental.changes:bal(7%)_gain(0%)_loss(93%)	Segmental.changes:bal(61%)_gain(3%)_loss(36%)	loss	loss	balanced	balanced	loss	loss	balanced	balanced	loss	Segmental.changes:bal(0%)_gain(60%)_loss(40%)	Segmental.changes:bal(99%)_gain(0%)_loss(1%)	loss	loss	loss
mcPXA_199	PXA	0.999777	m	7	#N/A	Primary	1440	1	PXA	#N/A	no deletion	#N/A	UTR WT	V600E	#N/A	#N/A	#N/A	#N/A	#N/A	#N/A	#N/A	#N/A	balanced	balanced	balanced	balanced	balanced	balanced	balanced	Segmental.changes:bal(79%)_gain(21%)_loss(0%)	balanced	balanced	balanced	balanced	balanced	balanced	balanced	balanced	balanced	balanced	Segmental.changes:bal(99%)_gain(1%)_loss(0%)	balanced	balanced	balanced	balanced	balanced	balanced	balanced	balanced
mcPXA_198	PXA	0.99986	f	13	Thalamus	Primary	513	0	Glioma	III	no deletion	#N/A	UTR WT	V600E	2	3	4	absent	absent	present	present	absent	balanced	balanced	Segmental.changes:bal(93%)_gain(7%)_loss(0%)	balanced	balanced	balanced	balanced	balanced	balanced	balanced	balanced	balanced	Segmental.changes:bal(99%)_gain(1%)_loss(0%)	balanced	balanced	balanced	balanced	balanced	balanced	balanced	balanced	balanced	balanced	balanced	balanced	balanced	balanced
mcPXA_197	PXA	0.995517	m	2	#N/A	Primary	780	1	PXA	#N/A	no deletion	#N/A	UTR WT	exon15wt	#N/A	#N/A	#N/A	#N/A	#N/A	#N/A	#N/A	#N/A	Segmental.changes:bal(98%)_gain(0%)_loss(2%)	Segmental.changes:bal(95%)_gain(0%)_loss(5%)	balanced	Segmental.changes:bal(94%)_gain(6%)_loss(0%)	Segmental.changes:bal(17%)_gain(0%)_loss(83%)	Segmental.changes:bal(NaN%)_gain(NaN%)_loss(NaN%)	balanced	Segmental.changes:bal(99%)_gain(1%)_loss(0%)	balanced	balanced	balanced	balanced	balanced	balanced	balanced	balanced	balanced	Segmental.changes:bal(22%)_gain(0%)_loss(78%)	balanced	balanced	balanced	balanced	balanced	balanced	balanced	balanced	balanced
mcPXA_196	PXA	0.999856	f	7	#N/A	#N/A	1440	1	GBM	IV	no deletion	#N/A	#N/A	V600E	#N/A	#N/A	#N/A	#N/A	#N/A	#N/A	#N/A	#N/A	balanced	balanced	balanced	balanced	balanced	balanced	balanced	balanced	balanced	balanced	balanced	balanced	balanced	balanced	balanced	balanced	balanced	balanced	balanced	balanced	balanced	balanced	balanced	balanced	balanced	balanced	balanced
mcPXA_195	PXA	0.999922	m	19	4. Ventricle	Recurrent	3318	1	GG	#N/A	no deletion	#N/A	UTR WT	V600E	2	4	5	absent	absent	absent	present	absent	balanced	balanced	balanced	balanced	balanced	balanced	balanced	Segmental.changes:bal(98%)_gain(1%)_loss(1%)	balanced	balanced	balanced	balanced	balanced	balanced	balanced	balanced	balanced	balanced	balanced	balanced	balanced	balanced	balanced	balanced	balanced	balanced	balanced
mcPXA_194	PXA	0.991325	f	12	Parietal	#N/A	#N/A	#N/A	PXA	III	no deletion	#N/A	UTR WT	V600E	#N/A	#N/A	#N/A	#N/A	#N/A	#N/A	#N/A	#N/A	balanced	Segmental.changes:bal(99%)_gain(1%)_loss(0%)	balanced	balanced	balanced	balanced	balanced	balanced	balanced	balanced	balanced	balanced	balanced	balanced	balanced	balanced	balanced	Segmental.changes:bal(0%)_gain(0%)_loss(100%)	balanced	balanced	balanced	balanced	balanced	balanced	balanced	balanced	Segmental.changes:bal(0%)_gain(0%)_loss(100%)
mcPXA_193	PXA	0.999843	f	8	Temporal	#N/A	776	1	GG	I	no deletion	#N/A	UTR WT	V600E	3	5	10	absent	absent	present	present	present	balanced	Segmental.changes:bal(99%)_gain(1%)_loss(0%)	balanced	balanced	balanced	gain	balanced	balanced	balanced	balanced	balanced	balanced	balanced	balanced	balanced	balanced	balanced	balanced	balanced	balanced	balanced	balanced	balanced	balanced	balanced	balanced	balanced
mcPXA_192	PXA	0.999997	f	2	Thalamus	#N/A	360	1	GBM	IV	no deletion	#N/A	UTR WT	V600E	#N/A	#N/A	#N/A	#N/A	#N/A	#N/A	#N/A	#N/A	Segmental.changes:bal(93%)_gain(0%)_loss(7%)	balanced	balanced	Segmental.changes:bal(98%)_gain(0%)_loss(2%)	Segmental.changes:bal(99%)_gain(0%)_loss(1%)	Segmental.changes:bal(99%)_gain(0%)_loss(1%)	balanced	Segmental.changes:bal(97%)_gain(0%)_loss(3%)	Segmental.changes:bal(94%)_gain(0%)_loss(6%)	balanced	balanced	Segmental.changes:bal(96%)_gain(0%)_loss(4%)	balanced	balanced	balanced	Segmental.changes:bal(91%)_gain(0%)_loss(9%)	balanced	balanced	balanced	balanced	balanced	balanced	balanced	balanced	balanced	Segmental.changes:bal(99%)_gain(0%)_loss(1%)	Segmental.changes:bal(97%)_gain(0%)_loss(3%)
mcPXA_191	PXA	0.999141	m	3	#N/A	#N/A	480	0	GBM	IV	no deletion	#N/A	UTR WT	exon15wt	#N/A	#N/A	#N/A	#N/A	#N/A	#N/A	#N/A	#N/A	balanced	balanced	balanced	balanced	balanced	balanced	balanced	balanced	balanced	balanced	balanced	balanced	balanced	loss	balanced	balanced	balanced	balanced	balanced	balanced	balanced	gain	balanced	balanced	balanced	balanced	balanced
mcPXA_190	PXA	0.992785	f	11	#N/A	Primary	#N/A	#N/A	Glioma	III	no deletion	#N/A	#N/A	V600E	#N/A	#N/A	#N/A	#N/A	#N/A	#N/A	#N/A	#N/A	balanced	Segmental.changes:bal(99%)_gain(1%)_loss(0%)	balanced	balanced	balanced	balanced	balanced	Segmental.changes:bal(98%)_gain(1%)_loss(1%)	balanced	balanced	balanced	balanced	balanced	balanced	balanced	balanced	balanced	balanced	balanced	balanced	balanced	balanced	balanced	balanced	balanced	Segmental.changes:bal(100%)_gain(0%)_loss(0%)	Segmental.changes:bal(98%)_gain(0%)_loss(2%)
mcPXA_19	PXA	0.910004	f	16	Supratentorial	Primary	540	1	GBM	IV	deletion	#N/A	UTR WT	V600E	#N/A	#N/A	#N/A	#N/A	#N/A	#N/A	#N/A	#N/A	loss	loss	loss	loss	gain	Segmental.changes:bal(3%)_gain(97%)_loss(1%)	loss	loss	balanced	balanced	balanced	loss	loss	balanced	Segmental.changes:bal(0%)_gain(21%)_loss(79%)	balanced	balanced	balanced	Segmental.changes:bal(88%)_gain(0%)_loss(12%)	balanced	balanced	loss	loss	loss	balanced	Segmental.changes:bal(99%)_gain(0%)_loss(1%)	loss
mcPXA_189	PXA	0.999999	f	25	#N/A	#N/A	#N/A	#N/A	DD_PXA	#N/A	no deletion	#N/A	#N/A	#N/A	#N/A	#N/A	#N/A	#N/A	#N/A	#N/A	#N/A	#N/A	balanced	loss	balanced	balanced	gain	balanced	balanced	Segmental.changes:bal(99%)_gain(0%)_loss(1%)	balanced	balanced	balanced	balanced	balanced	loss	loss	balanced	balanced	balanced	balanced	balanced	balanced	balanced	balanced	balanced	balanced	balanced	balanced
mcPXA_188	PXA	0.999996	f	4	#N/A	Primary	780	1	PXA	#N/A	no deletion	#N/A	UTR WT	exon15wt	#N/A	#N/A	#N/A	#N/A	#N/A	#N/A	#N/A	#N/A	balanced	balanced	balanced	balanced	balanced	balanced	balanced	Segmental.changes:bal(14%)_gain(0%)_loss(86%)	balanced	balanced	Segmental.changes:bal(98%)_gain(2%)_loss(0%)	balanced	balanced	balanced	balanced	balanced	balanced	balanced	Segmental.changes:bal(99%)_gain(0%)_loss(1%)	balanced	balanced	balanced	balanced	balanced	balanced	balanced	balanced
mcPXA_187	PXA	0.999012	m	7	#N/A	#N/A	#N/A	#N/A	Glioma	III	no deletion	#N/A	#N/A	V600E	#N/A	#N/A	#N/A	#N/A	#N/A	#N/A	#N/A	#N/A	balanced	balanced	balanced	balanced	balanced	balanced	balanced	balanced	balanced	balanced	balanced	balanced	balanced	balanced	balanced	balanced	balanced	balanced	balanced	balanced	balanced	loss	Segmental.changes:bal(7%)_gain(0%)_loss(93%)	balanced	balanced	balanced	balanced
mcPXA_186	PXA	0.960112	m	30	Frontal	Primary	350	1	PXA	III	no deletion	#N/A	C228T MUT	V600E	3	6	30	present	present	absent	present	absent	Segmental.changes:bal(96%)_gain(4%)_loss(0%)	Segmental.changes:bal(95%)_gain(5%)_loss(0%)	balanced	balanced	balanced	Segmental.changes:bal(98%)_gain(2%)_loss(0%)	balanced	Segmental.changes:bal(96%)_gain(4%)_loss(0%)	balanced	balanced	balanced	balanced	balanced	balanced	balanced	balanced	balanced	balanced	balanced	balanced	balanced	balanced	balanced	Segmental.changes:bal(4%)_gain(0%)_loss(96%)	Segmental.changes:bal(94%)_gain(6%)_loss(0%)	Segmental.changes:bal(100%)_gain(0%)_loss(0%)	gain
mcPXA_185	PXA	0.999647	m	15	Temporal	#N/A	#N/A	#N/A	GG	I	no deletion	#N/A	UTR WT	V600E	#N/A	#N/A	#N/A	#N/A	#N/A	#N/A	#N/A	#N/A	balanced	balanced	balanced	balanced	balanced	balanced	Segmental.changes:bal(99%)_gain(0%)_loss(1%)	balanced	balanced	balanced	balanced	balanced	balanced	balanced	balanced	balanced	balanced	balanced	balanced	balanced	balanced	balanced	Segmental.changes:bal(98%)_gain(0%)_loss(2%)	balanced	balanced	Segmental.changes:bal(100%)_gain(0%)_loss(0%)	balanced
mcPXA_184	PXA	0.999761	f	#N/A	#N/A	#N/A	#N/A	#N/A	Glioma	#N/A	no deletion	#N/A	#N/A	#N/A	#N/A	#N/A	#N/A	#N/A	#N/A	#N/A	#N/A	#N/A	balanced	Segmental.changes:bal(97%)_gain(0%)_loss(3%)	balanced	Segmental.changes:bal(94%)_gain(0%)_loss(6%)	loss	balanced	balanced	Segmental.changes:bal(99%)_gain(1%)_loss(0%)	balanced	Segmental.changes:bal(96%)_gain(0%)_loss(4%)	balanced	Segmental.changes:bal(1%)_gain(0%)_loss(99%)	Segmental.changes:bal(7%)_gain(64%)_loss(28%)	balanced	balanced	Segmental.changes:bal(4%)_gain(96%)_loss(0%)	balanced	balanced	balanced	balanced	balanced	balanced	Segmental.changes:bal(66%)_gain(0%)_loss(34%)	balanced	balanced	balanced	balanced
mcPXA_183	PXA	0.927154	f	4	#N/A	Primary	360	0	PXA	#N/A	no deletion	#N/A	#N/A	V600E	#N/A	#N/A	#N/A	#N/A	#N/A	#N/A	#N/A	#N/A	loss	loss	balanced	balanced	balanced	balanced	loss	loss	balanced	balanced	balanced	balanced	balanced	balanced	balanced	balanced	balanced	balanced	balanced	balanced	balanced	gain	balanced	balanced	balanced	balanced	Segmental.changes:bal(3%)_gain(0%)_loss(97%)
mcPXA_182	PXA	0.999387	m	0	#N/A	#N/A	#N/A	#N/A	PXA	#N/A	deletion	#N/A	UTR WT	V600E	#N/A	#N/A	#N/A	#N/A	#N/A	#N/A	#N/A	#N/A	balanced	Segmental.changes:bal(98%)_gain(0%)_loss(2%)	balanced	balanced	balanced	balanced	balanced	balanced	balanced	balanced	balanced	balanced	balanced	balanced	balanced	balanced	balanced	balanced	balanced	balanced	balanced	balanced	balanced	balanced	balanced	Segmental.changes:bal(100%)_gain(0%)_loss(0%)	balanced
mcPXA_181	PXA	0.999989	m	51	Parietal	Primary	3519	1	PXA	III	deletion	#N/A	UTR WT	V600E	3	6	15	present	absent	absent	present	absent	balanced	Segmental.changes:bal(55%)_gain(0%)_loss(45%)	balanced	balanced	balanced	balanced	balanced	balanced	balanced	Segmental.changes:bal(18%)_gain(82%)_loss(0%)	balanced	balanced	balanced	balanced	balanced	balanced	balanced	balanced	Segmental.changes:bal(98%)_gain(2%)_loss(0%)	balanced	Segmental.changes:bal(93%)_gain(0%)_loss(7%)	balanced	Segmental.changes:bal(43%)_gain(0%)_loss(57%)	balanced	balanced	balanced	balanced
mcPXA_180	PXA	0.999874	m	5	Temporal	#N/A	1140	1	GBM	IV	deletion	#N/A	UTR WT	V600E	#N/A	#N/A	#N/A	#N/A	#N/A	#N/A	#N/A	#N/A	balanced	balanced	balanced	balanced	balanced	balanced	balanced	balanced	balanced	balanced	balanced	balanced	balanced	balanced	balanced	balanced	balanced	balanced	balanced	balanced	balanced	balanced	balanced	balanced	balanced	balanced	balanced
mcPXA_18	PXA	0.978482	f	49	Supratentorial	#N/A	#N/A	#N/A	Glioma	II	deletion	#N/A	#N/A	#N/A	#N/A	#N/A	#N/A	#N/A	#N/A	#N/A	#N/A	#N/A	balanced	balanced	balanced	balanced	Segmental.changes:bal(97%)_gain(3%)_loss(0%)	Segmental.changes:bal(100%)_gain(0%)_loss(0%)	balanced	Segmental.changes:bal(99%)_gain(1%)_loss(0%)	balanced	Segmental.changes:bal(98%)_gain(0%)_loss(2%)	Segmental.changes:bal(100%)_gain(0%)_loss(0%)	balanced	Segmental.changes:bal(99%)_gain(1%)_loss(0%)	balanced	Segmental.changes:bal(99%)_gain(1%)_loss(0%)	balanced	balanced	Segmental.changes:bal(100%)_gain(0%)_loss(0%)	Segmental.changes:bal(99%)_gain(1%)_loss(0%)	balanced	balanced	loss	Segmental.changes:bal(95%)_gain(2%)_loss(3%)	loss	balanced	balanced	balanced
mcPXA_179	PXA	1	m	36	Temporal	#N/A	#N/A	#N/A	PXA	II	deletion	#N/A	#N/A	V600E	#N/A	#N/A	#N/A	#N/A	#N/A	#N/A	#N/A	#N/A	balanced	Segmental.changes:bal(100%)_gain(0%)_loss(0%)	balanced	Segmental.changes:bal(98%)_gain(0%)_loss(2%)	balanced	balanced	balanced	balanced	balanced	balanced	balanced	balanced	balanced	balanced	balanced	balanced	balanced	balanced	balanced	balanced	balanced	loss	balanced	balanced	balanced	balanced	balanced
mcPXA_178	PXA	0.999976	f	34	#N/A	Primary	#N/A	#N/A	DD_PXA	III	deletion	#N/A	#N/A	V600E	#N/A	#N/A	#N/A	#N/A	#N/A	#N/A	#N/A	#N/A	balanced	balanced	balanced	balanced	balanced	balanced	balanced	balanced	balanced	balanced	balanced	balanced	balanced	balanced	balanced	balanced	balanced	balanced	balanced	balanced	balanced	loss	balanced	balanced	balanced	balanced	loss
mcPXA_177	PXA	0.998651	m	13	Occipital	#N/A	97	1	PXA	II	deletion	#N/A	UTR WT	V600E	2	1	4	absent	absent	present	present	absent	balanced	balanced	balanced	balanced	balanced	balanced	balanced	balanced	balanced	balanced	balanced	balanced	Segmental.changes:bal(99%)_gain(1%)_loss(0%)	balanced	balanced	balanced	balanced	balanced	Segmental.changes:bal(99%)_gain(1%)_loss(0%)	balanced	balanced	balanced	balanced	balanced	balanced	Segmental.changes:bal(99%)_gain(1%)_loss(0%)	Segmental.changes:bal(100%)_gain(0%)_loss(0%)
mcPXA_176	PXA	0.998452	m	#N/A	#N/A	Recurrent	#N/A	#N/A	Glioma	III	deletion	#N/A	UTR WT	V600E	#N/A	#N/A	#N/A	#N/A	#N/A	#N/A	#N/A	#N/A	balanced	balanced	balanced	Segmental.changes:bal(98%)_gain(0%)_loss(2%)	balanced	balanced	balanced	balanced	balanced	balanced	balanced	balanced	balanced	balanced	balanced	balanced	balanced	balanced	balanced	balanced	balanced	balanced	balanced	balanced	balanced	balanced	balanced
mcPXA_175	PXA	0.999978	f	9	Frontal	Primary	#N/A	#N/A	PXA	III	deletion	#N/A	#N/A	#N/A	#N/A	#N/A	#N/A	#N/A	#N/A	#N/A	#N/A	#N/A	balanced	balanced	balanced	Segmental.changes:bal(98%)_gain(0%)_loss(2%)	balanced	balanced	balanced	balanced	balanced	balanced	balanced	balanced	Segmental.changes:bal(99%)_gain(0%)_loss(1%)	balanced	balanced	balanced	balanced	balanced	Segmental.changes:bal(87%)_gain(0%)_loss(13%)	balanced	balanced	balanced	balanced	balanced	balanced	balanced	balanced
mcPXA_174	PXA	0.998338	m	33	Supratentorial	Primary	#N/A	#N/A	GBM	IV	deletion	#N/A	#N/A	V600E	#N/A	#N/A	#N/A	#N/A	#N/A	#N/A	#N/A	#N/A	balanced	balanced	balanced	Segmental.changes:bal(37%)_gain(0%)_loss(63%)	balanced	balanced	balanced	balanced	balanced	balanced	balanced	loss	Segmental.changes:bal(68%)_gain(0%)_loss(32%)	loss	loss	balanced	balanced	balanced	balanced	balanced	balanced	balanced	gain	balanced	balanced	balanced	balanced
mcPXA_173	PXA	0.997115	m	8	Temporal	Primary	1632	1	PXA	#N/A	deletion	#N/A	UTR WT	V600E	2	2	4	absent	absent	absent	absent	absent	balanced	Segmental.changes:bal(99%)_gain(0%)_loss(1%)	balanced	balanced	gain	gain	balanced	balanced	Segmental.changes:bal(15%)_gain(85%)_loss(0%)	balanced	balanced	balanced	Segmental.changes:bal(100%)_gain(0%)_loss(0%)	balanced	balanced	balanced	balanced	balanced	balanced	gain	balanced	balanced	balanced	balanced	balanced	Segmental.changes:bal(100%)_gain(0%)_loss(0%)	balanced
mcPXA_172	PXA	0.987952	m	20	Temporal	Primary	420	1	E-GBM	IV	deletion	present	C250T MUT	V600E	#N/A	#N/A	#N/A	#N/A	#N/A	#N/A	#N/A	#N/A	loss	loss	balanced	balanced	balanced	balanced	loss	balanced	balanced	balanced	balanced	balanced	balanced	balanced	Segmental.changes:bal(99%)_gain(1%)_loss(0%)	balanced	balanced	balanced	balanced	balanced	balanced	balanced	balanced	balanced	balanced	gain	balanced
mcPXA_171	PXA	0.999995	m	15	Temporal	Recurrent	#N/A	#N/A	GG	III	deletion	#N/A	UTR WT	V600E	#N/A	#N/A	#N/A	#N/A	#N/A	#N/A	#N/A	#N/A	balanced	balanced	balanced	balanced	balanced	balanced	balanced	balanced	balanced	balanced	balanced	balanced	balanced	balanced	balanced	balanced	balanced	balanced	balanced	balanced	balanced	balanced	balanced	Segmental.changes:bal(4%)_gain(0%)_loss(96%)	balanced	balanced	balanced
mcPXA_170	PXA	0.999812	f	16	Temporal	#N/A	#N/A	#N/A	PXA	#N/A	deletion	#N/A	#N/A	#N/A	#N/A	#N/A	#N/A	#N/A	#N/A	#N/A	#N/A	#N/A	balanced	balanced	balanced	balanced	balanced	balanced	balanced	balanced	balanced	Segmental.changes:bal(98%)_gain(2%)_loss(0%)	balanced	balanced	Segmental.changes:bal(99%)_gain(0%)_loss(1%)	balanced	balanced	balanced	balanced	balanced	balanced	balanced	Segmental.changes:bal(96%)_gain(4%)_loss(0%)	balanced	balanced	balanced	Segmental.changes:bal(98%)_gain(2%)_loss(0%)	balanced	balanced
mcPXA_17	PXA	0.999954	m	#N/A	#N/A	#N/A	#N/A	#N/A	Glioma	#N/A	deletion	#N/A	#N/A	#N/A	#N/A	#N/A	#N/A	#N/A	#N/A	#N/A	#N/A	#N/A	Segmental.changes:bal(95%)_gain(0%)_loss(5%)	Segmental.changes:bal(94%)_gain(1%)_loss(5%)	balanced	Segmental.changes:bal(92%)_gain(2%)_loss(6%)	balanced	Segmental.changes:bal(100%)_gain(0%)_loss(0%)	balanced	Segmental.changes:bal(96%)_gain(0%)_loss(4%)	balanced	Segmental.changes:bal(99%)_gain(0%)_loss(1%)	balanced	Segmental.changes:bal(14%)_gain(0%)_loss(86%)	Segmental.changes:bal(99%)_gain(1%)_loss(0%)	balanced	gain	balanced	balanced	balanced	Segmental.changes:bal(99%)_gain(0%)_loss(1%)	balanced	Segmental.changes:bal(99%)_gain(1%)_loss(0%)	balanced	balanced	balanced	balanced	balanced	balanced
mcPXA_169	PXA	0.999964	f	22	Parietal	#N/A	#N/A	#N/A	GBM	IV	deletion	#N/A	UTR WT	V600E	#N/A	#N/A	#N/A	#N/A	#N/A	#N/A	#N/A	#N/A	balanced	balanced	balanced	Segmental.changes:bal(98%)_gain(0%)_loss(2%)	balanced	balanced	balanced	balanced	Segmental.changes:bal(94%)_gain(0%)_loss(6%)	balanced	balanced	balanced	Segmental.changes:bal(100%)_gain(0%)_loss(0%)	balanced	balanced	balanced	balanced	balanced	balanced	balanced	balanced	balanced	balanced	balanced	balanced	balanced	balanced
mcPXA_168	PXA	0.997407	f	8	Temporal	#N/A	#N/A	#N/A	GG	I	deletion	#N/A	UTR WT	V600E	#N/A	#N/A	#N/A	#N/A	#N/A	#N/A	#N/A	#N/A	balanced	balanced	balanced	Segmental.changes:bal(99%)_gain(0%)_loss(1%)	balanced	balanced	Segmental.changes:bal(87%)_gain(0%)_loss(13%)	Segmental.changes:bal(96%)_gain(0%)_loss(4%)	Segmental.changes:bal(99%)_gain(0%)_loss(1%)	balanced	balanced	balanced	balanced	balanced	Segmental.changes:bal(97%)_gain(0%)_loss(3%)	balanced	balanced	balanced	Segmental.changes:bal(88%)_gain(0%)_loss(12%)	balanced	balanced	balanced	balanced	balanced	balanced	balanced	Segmental.changes:bal(84%)_gain(0%)_loss(16%)
mcPXA_167	PXA	0.999134	m	18	Frontal	Primary	#N/A	#N/A	GG	III	deletion	#N/A	#N/A	#N/A	#N/A	#N/A	#N/A	#N/A	#N/A	#N/A	#N/A	#N/A	balanced	balanced	balanced	Segmental.changes:bal(98%)_gain(0%)_loss(2%)	gain	Segmental.changes:bal(1%)_gain(99%)_loss(0%)	balanced	balanced	balanced	Segmental.changes:bal(95%)_gain(5%)_loss(0%)	balanced	balanced	balanced	balanced	balanced	balanced	balanced	balanced	Segmental.changes:bal(87%)_gain(0%)_loss(13%)	balanced	balanced	balanced	Segmental.changes:bal(80%)_gain(0%)_loss(20%)	balanced	balanced	balanced	balanced
mcPXA_166	PXA	0.999956	m	11	Temporal	#N/A	#N/A	#N/A	PXA	II	deletion	#N/A	#N/A	V600E	#N/A	#N/A	#N/A	#N/A	#N/A	#N/A	#N/A	#N/A	balanced	balanced	balanced	balanced	balanced	balanced	balanced	balanced	balanced	gain	gain	balanced	balanced	balanced	balanced	balanced	balanced	balanced	Segmental.changes:bal(99%)_gain(0%)_loss(1%)	gain	gain	balanced	gain	balanced	gain	gain	gain
mcPXA_165	PXA	0.999779	m	12	Temporo-parietal	Primary	1692	1	PXA	II	deletion	#N/A	UTR WT	V600E	2	1	5	absent	absent	absent	present	present	balanced	balanced	balanced	balanced	gain	gain	balanced	Segmental.changes:bal(98%)_gain(1%)_loss(1%)	gain	balanced	balanced	balanced	Segmental.changes:bal(99%)_gain(0%)_loss(1%)	gain	gain	balanced	balanced	balanced	balanced	gain	gain	balanced	balanced	balanced	gain	gain	balanced
mcPXA_164	PXA	0.999968	m	#N/A	#N/A	#N/A	#N/A	#N/A	PXA	II	deletion	#N/A	#N/A	#N/A	#N/A	#N/A	#N/A	#N/A	#N/A	#N/A	#N/A	#N/A	balanced	balanced	balanced	balanced	Segmental.changes:bal(99%)_gain(0%)_loss(1%)	balanced	balanced	loss	balanced	balanced	balanced	balanced	balanced	balanced	balanced	balanced	balanced	balanced	balanced	balanced	balanced	loss	balanced	balanced	balanced	balanced	balanced
mcPXA_163	PXA	0.975972	m	#N/A	#N/A	#N/A	#N/A	#N/A	Glioma	#N/A	deletion	#N/A	#N/A	#N/A	#N/A	#N/A	#N/A	#N/A	#N/A	#N/A	#N/A	#N/A	balanced	balanced	balanced	balanced	balanced	balanced	balanced	Segmental.changes:bal(99%)_gain(1%)_loss(0%)	balanced	balanced	balanced	balanced	balanced	balanced	balanced	balanced	balanced	balanced	balanced	balanced	balanced	balanced	balanced	balanced	balanced	balanced	balanced
mcPXA_162	PXA	0.918931	m	31	Parieto-occipital	Primary	610	1	Other	#N/A	deletion	#N/A	UTR WT	V600E	3	8	15	present	present	present	present	present	balanced	balanced	balanced	Segmental.changes:bal(98%)_gain(0%)_loss(2%)	Segmental.changes:bal(26%)_gain(0%)_loss(74%)	Segmental.changes:bal(78%)_gain(0%)_loss(22%)	Segmental.changes:bal(10%)_gain(0%)_loss(90%)	balanced	gain	balanced	balanced	balanced	balanced	balanced	Segmental.changes:bal(61%)_gain(0%)_loss(39%)	gain	gain	balanced	Segmental.changes:bal(99%)_gain(0%)_loss(1%)	balanced	balanced	gain	balanced	gain	balanced	Segmental.changes:bal(100%)_gain(0%)_loss(0%)	balanced
mcPXA_161	PXA	0.998796	m	20	Frontal	#N/A	#N/A	#N/A	PXA	II	deletion	#N/A	#N/A	V600E	#N/A	#N/A	#N/A	#N/A	#N/A	#N/A	#N/A	#N/A	balanced	balanced	balanced	balanced	balanced	balanced	balanced	Segmental.changes:bal(99%)_gain(1%)_loss(0%)	balanced	balanced	balanced	balanced	balanced	balanced	balanced	balanced	balanced	Segmental.changes:bal(49%)_gain(0%)_loss(51%)	Segmental.changes:bal(54%)_gain(0%)_loss(46%)	balanced	balanced	balanced	balanced	balanced	balanced	balanced	balanced
mcPXA_160	PXA	0.999999	f	#N/A	#N/A	#N/A	#N/A	#N/A	PXA	II	deletion	#N/A	#N/A	V600E	#N/A	#N/A	#N/A	#N/A	#N/A	#N/A	#N/A	#N/A	balanced	balanced	balanced	balanced	Segmental.changes:bal(99%)_gain(0%)_loss(1%)	balanced	loss	balanced	balanced	balanced	balanced	balanced	balanced	balanced	balanced	loss	balanced	balanced	Segmental.changes:bal(99%)_gain(0%)_loss(1%)	balanced	balanced	balanced	balanced	loss	balanced	balanced	balanced
mcPXA_16	PXA	0.98025	m	30	Frontal	#N/A	#N/A	#N/A	PXA	III	deletion	#N/A	#N/A	V600E	#N/A	#N/A	#N/A	#N/A	#N/A	#N/A	#N/A	#N/A	loss	loss	loss	loss	balanced	balanced	loss	loss	loss	balanced	Segmental.changes:bal(98%)_gain(2%)_loss(0%)	loss	loss	loss	loss	loss	loss	loss	loss	loss	loss	loss	balanced	loss	loss	loss	loss
mcPXA_159	PXA	0.972465	f	15	Temporal	Primary	#N/A	#N/A	Other	#N/A	deletion	#N/A	UTR WT	exon15wt	#N/A	#N/A	#N/A	#N/A	#N/A	#N/A	#N/A	#N/A	balanced	balanced	Segmental.changes:bal(99%)_gain(0%)_loss(1%)	Segmental.changes:bal(98%)_gain(0%)_loss(2%)	balanced	Segmental.changes:bal(100%)_gain(0%)_loss(0%)	Segmental.changes:bal(67%)_gain(0%)_loss(33%)	Segmental.changes:bal(94%)_gain(0%)_loss(6%)	balanced	balanced	Segmental.changes:bal(98%)_gain(0%)_loss(2%)	balanced	balanced	balanced	Segmental.changes:bal(86%)_gain(0%)_loss(14%)	balanced	balanced	balanced	Segmental.changes:bal(87%)_gain(0%)_loss(13%)	balanced	balanced	balanced	Segmental.changes:bal(80%)_gain(0%)_loss(20%)	balanced	balanced	Segmental.changes:bal(99%)_gain(0%)_loss(1%)	Segmental.changes:bal(84%)_gain(0%)_loss(16%)
mcPXA_158	PXA	0.999998	f	24	Temporal	#N/A	#N/A	#N/A	PXA	II	deletion	#N/A	#N/A	V600E	#N/A	#N/A	#N/A	#N/A	#N/A	#N/A	#N/A	#N/A	balanced	balanced	balanced	balanced	balanced	balanced	balanced	balanced	balanced	balanced	balanced	balanced	balanced	balanced	balanced	balanced	balanced	Segmental.changes:bal(99%)_gain(1%)_loss(0%)	balanced	balanced	balanced	balanced	balanced	balanced	balanced	balanced	balanced
mcPXA_157	PXA	0.999432	m	3	#N/A	Primary	1140	0	GBM	IV	deletion	#N/A	C228T MUT	V600E	#N/A	#N/A	#N/A	#N/A	#N/A	#N/A	#N/A	#N/A	balanced	Segmental.changes:bal(98%)_gain(2%)_loss(0%)	balanced	Segmental.changes:bal(99%)_gain(0%)_loss(1%)	balanced	balanced	balanced	balanced	balanced	balanced	Segmental.changes:bal(90%)_gain(10%)_loss(0%)	balanced	balanced	balanced	balanced	balanced	Segmental.changes:bal(91%)_gain(9%)_loss(0%)	balanced	balanced	balanced	balanced	balanced	balanced	balanced	balanced	balanced	balanced
mcPXA_156	PXA	0.998677	m	#N/A	#N/A	#N/A	#N/A	#N/A	Glioma	#N/A	deletion	#N/A	#N/A	#N/A	#N/A	#N/A	#N/A	#N/A	#N/A	#N/A	#N/A	#N/A	balanced	balanced	balanced	Segmental.changes:bal(98%)_gain(0%)_loss(2%)	balanced	balanced	balanced	Segmental.changes:bal(99%)_gain(1%)_loss(0%)	balanced	balanced	balanced	balanced	Segmental.changes:bal(100%)_gain(0%)_loss(0%)	balanced	balanced	balanced	balanced	balanced	balanced	balanced	balanced	balanced	balanced	balanced	balanced	balanced	Segmental.changes:bal(97%)_gain(0%)_loss(3%)
mcPXA_155	PXA	0.999982	f	12	Temporal	Primary	805	1	GBM	IV	deletion	#N/A	C228T MUT	V600E	2	2	5	present	absent	absent	present	present	balanced	Segmental.changes:bal(48%)_gain(0%)_loss(52%)	balanced	balanced	balanced	Segmental.changes:bal(51%)_gain(0%)_loss(49%)	loss	balanced	balanced	balanced	balanced	loss	Segmental.changes:bal(54%)_gain(0%)_loss(46%)	balanced	loss	Segmental.changes:bal(96%)_gain(0%)_loss(4%)	balanced	Segmental.changes:bal(98%)_gain(0%)_loss(2%)	balanced	balanced	balanced	balanced	balanced	balanced	balanced	Segmental.changes:bal(95%)_gain(0%)_loss(5%)	Segmental.changes:bal(42%)_gain(0%)_loss(58%)
mcPXA_154	PXA	0.999918	m	11	Temporal	Primary	#N/A	#N/A	GG	I	deletion	#N/A	#N/A	V600E	#N/A	#N/A	#N/A	#N/A	#N/A	#N/A	#N/A	#N/A	balanced	balanced	balanced	Segmental.changes:bal(99%)_gain(0%)_loss(1%)	balanced	balanced	balanced	loss	balanced	balanced	balanced	balanced	balanced	balanced	balanced	balanced	balanced	balanced	balanced	balanced	balanced	balanced	balanced	balanced	balanced	balanced	balanced
mcPXA_153	PXA	0.998927	f	23	#N/A	#N/A	#N/A	#N/A	GG	III	deletion	#N/A	#N/A	V600E	#N/A	#N/A	#N/A	#N/A	#N/A	#N/A	#N/A	#N/A	balanced	balanced	Segmental.changes:bal(96%)_gain(0%)_loss(4%)	Segmental.changes:bal(98%)_gain(0%)_loss(2%)	Segmental.changes:bal(96%)_gain(0%)_loss(4%)	balanced	balanced	Segmental.changes:bal(98%)_gain(0%)_loss(2%)	balanced	Segmental.changes:bal(92%)_gain(0%)_loss(8%)	balanced	balanced	balanced	balanced	balanced	balanced	balanced	balanced	balanced	balanced	Segmental.changes:bal(98%)_gain(0%)_loss(2%)	loss	balanced	balanced	balanced	balanced	balanced
mcPXA_152	PXA	0.998211	f	17	Temporal	#N/A	#N/A	#N/A	Glioma	#N/A	deletion	#N/A	UTR WT	V600E	#N/A	#N/A	#N/A	#N/A	#N/A	#N/A	#N/A	#N/A	balanced	balanced	Segmental.changes:bal(86%)_gain(0%)_loss(14%)	Segmental.changes:bal(98%)_gain(0%)_loss(2%)	balanced	Segmental.changes:bal(82%)_gain(0%)_loss(18%)	Segmental.changes:bal(86%)_gain(0%)_loss(14%)	Segmental.changes:bal(88%)_gain(0%)_loss(12%)	balanced	balanced	Segmental.changes:bal(98%)_gain(0%)_loss(2%)	balanced	Segmental.changes:bal(95%)_gain(0%)_loss(5%)	balanced	Segmental.changes:bal(84%)_gain(0%)_loss(16%)	balanced	balanced	Segmental.changes:bal(95%)_gain(0%)_loss(5%)	Segmental.changes:bal(87%)_gain(0%)_loss(13%)	balanced	balanced	balanced	Segmental.changes:bal(80%)_gain(0%)_loss(20%)	balanced	Segmental.changes:bal(85%)_gain(0%)_loss(15%)	Segmental.changes:bal(93%)_gain(0%)_loss(7%)	Segmental.changes:bal(78%)_gain(0%)_loss(22%)
mcPXA_151	PXA	0.999955	f	19	Temporal	#N/A	#N/A	#N/A	PXA	II	deletion	#N/A	#N/A	exon15wt	#N/A	#N/A	#N/A	#N/A	#N/A	#N/A	#N/A	#N/A	loss	Segmental.changes:bal(2%)_gain(0%)_loss(98%)	loss	loss	balanced	balanced	loss	loss	balanced	balanced	balanced	balanced	balanced	loss	loss	balanced	balanced	loss	balanced	balanced	balanced	balanced	balanced	balanced	balanced	Segmental.changes:bal(99%)_gain(0%)_loss(1%)	Segmental.changes:bal(99%)_gain(0%)_loss(1%)
mcPXA_150	PXA	0.998627	m	#N/A	#N/A	#N/A	#N/A	#N/A	GG	III	deletion	#N/A	#N/A	exon15wt	#N/A	#N/A	#N/A	#N/A	#N/A	#N/A	#N/A	#N/A	balanced	balanced	balanced	balanced	balanced	balanced	Segmental.changes:bal(27%)_gain(0%)_loss(73%)	Segmental.changes:bal(99%)_gain(1%)_loss(0%)	balanced	balanced	balanced	balanced	balanced	balanced	balanced	balanced	balanced	Segmental.changes:bal(15%)_gain(0%)_loss(85%)	balanced	balanced	balanced	balanced	balanced	balanced	balanced	balanced	balanced
mcPXA_15	PXA	0.986786	f	15	Supratentorial	Primary	#N/A	#N/A	DD_PXA	III	deletion	present	#N/A	exon15wt	#N/A	#N/A	#N/A	#N/A	#N/A	#N/A	#N/A	#N/A	loss	loss	loss	loss	gain	Segmental.changes:bal(60%)_gain(40%)_loss(0%)	balanced	loss	Segmental.changes:bal(11%)_gain(89%)_loss(0%)	balanced	loss	loss	balanced	loss	loss	Segmental.changes:bal(38%)_gain(62%)_loss(0%)	Segmental.changes:bal(4%)_gain(50%)_loss(46%)	balanced	balanced	gain	Segmental.changes:bal(16%)_gain(84%)_loss(0%)	loss	Segmental.changes:bal(4%)_gain(20%)_loss(76%)	Segmental.changes:bal(82%)_gain(0%)_loss(18%)	gain	Segmental.changes:bal(3%)_gain(97%)_loss(0%)	balanced
mcPXA_149	PXA	0.999991	f	42	Temporal	Primary	678	1	PXA	II	deletion	#N/A	UTR WT	V600E	2	2	3	absent	absent	absent	present	absent	balanced	balanced	balanced	Segmental.changes:bal(99%)_gain(0%)_loss(1%)	balanced	balanced	balanced	balanced	balanced	balanced	balanced	balanced	balanced	balanced	balanced	balanced	balanced	balanced	balanced	balanced	balanced	balanced	balanced	balanced	balanced	balanced	balanced
mcPXA_148	PXA	0.998709	m	10	Temporal	Primary	#N/A	#N/A	PXA	II	deletion	#N/A	#N/A	V600E	#N/A	#N/A	#N/A	#N/A	#N/A	#N/A	#N/A	#N/A	gain	gain	balanced	balanced	gain	gain	balanced	balanced	balanced	balanced	balanced	balanced	balanced	balanced	balanced	balanced	balanced	balanced	balanced	gain	gain	balanced	gain	balanced	balanced	balanced	balanced
mcPXA_147	PXA	0.999919	f	17	#N/A	Primary	1140	1	PXA	#N/A	deletion	#N/A	UTR WT	V600E	#N/A	#N/A	#N/A	#N/A	#N/A	#N/A	#N/A	#N/A	balanced	balanced	balanced	balanced	balanced	balanced	balanced	balanced	balanced	Segmental.changes:bal(92%)_gain(8%)_loss(0%)	Segmental.changes:bal(99%)_gain(1%)_loss(0%)	balanced	balanced	balanced	balanced	balanced	balanced	balanced	balanced	balanced	balanced	balanced	balanced	balanced	balanced	balanced	balanced
mcPXA_146	PXA	0.997033	f	25	#N/A	#N/A	#N/A	#N/A	PXA	III	deletion	#N/A	#N/A	V600E	#N/A	#N/A	#N/A	#N/A	#N/A	#N/A	#N/A	#N/A	balanced	balanced	balanced	balanced	balanced	balanced	balanced	balanced	balanced	balanced	balanced	balanced	balanced	balanced	balanced	balanced	Segmental.changes:bal(26%)_gain(0%)_loss(74%)	Segmental.changes:bal(5%)_gain(0%)_loss(95%)	balanced	balanced	balanced	balanced	balanced	balanced	balanced	balanced	balanced
mcPXA_145	PXA	0.999603	f	#N/A	#N/A	#N/A	#N/A	#N/A	PXA	II	deletion	#N/A	#N/A	#N/A	#N/A	#N/A	#N/A	#N/A	#N/A	#N/A	#N/A	#N/A	balanced	Segmental.changes:bal(99%)_gain(1%)_loss(0%)	balanced	balanced	balanced	balanced	balanced	balanced	balanced	balanced	balanced	balanced	balanced	balanced	balanced	balanced	balanced	balanced	Segmental.changes:bal(99%)_gain(1%)_loss(0%)	balanced	balanced	gain	balanced	balanced	balanced	balanced	balanced
mcPXA_144	PXA	0.965407	m	9	Temporal	Primary	480	1	Other	IV	deletion	#N/A	UTR WT	V600E	#N/A	#N/A	#N/A	#N/A	#N/A	#N/A	#N/A	#N/A	balanced	Segmental.changes:bal(100%)_gain(0%)_loss(0%)	balanced	balanced	balanced	balanced	balanced	balanced	balanced	balanced	balanced	balanced	balanced	balanced	balanced	balanced	balanced	balanced	balanced	balanced	balanced	balanced	balanced	balanced	balanced	balanced	balanced
mcPXA_143	PXA	0.999403	f	16	Supratentorial	Recurrent	#N/A	#N/A	Glioma	I	deletion	#N/A	#N/A	V600E	#N/A	#N/A	#N/A	#N/A	#N/A	#N/A	#N/A	#N/A	balanced	balanced	balanced	balanced	Segmental.changes:bal(97%)_gain(0%)_loss(3%)	balanced	balanced	balanced	balanced	balanced	balanced	balanced	balanced	balanced	balanced	balanced	balanced	balanced	balanced	balanced	balanced	balanced	balanced	balanced	balanced	balanced	Segmental.changes:bal(97%)_gain(0%)_loss(3%)
mcPXA_142	PXA	0.999741	m	6	#N/A	#N/A	570	0	GBM	IV	deletion	#N/A	UTR WT	V600E	#N/A	#N/A	#N/A	#N/A	#N/A	#N/A	#N/A	#N/A	balanced	balanced	balanced	balanced	balanced	balanced	balanced	balanced	balanced	balanced	balanced	balanced	balanced	balanced	balanced	balanced	balanced	balanced	balanced	balanced	balanced	balanced	balanced	balanced	balanced	balanced	balanced
mcPXA_141	PXA	0.98175	f	44	Frontal	Recurrent	2464	0	GG	III	deletion	#N/A	UTR WT	V600E	3	5	15	absent	absent	absent	absent	absent	balanced	balanced	balanced	balanced	balanced	balanced	balanced	balanced	balanced	balanced	balanced	balanced	balanced	balanced	balanced	balanced	balanced	Segmental.changes:bal(1%)_gain(0%)_loss(99%)	balanced	balanced	balanced	balanced	balanced	balanced	balanced	balanced	balanced
mcPXA_140	PXA	0.999993	f	29	Temporal	Primary	1020	0	E-GBM	IV	deletion	#N/A	C228T MUT	V600E	#N/A	#N/A	#N/A	#N/A	#N/A	#N/A	#N/A	#N/A	loss	loss	balanced	balanced	balanced	balanced	balanced	balanced	balanced	balanced	balanced	balanced	Segmental.changes:bal(100%)_gain(0%)_loss(0%)	balanced	balanced	balanced	Segmental.changes:bal(98%)_gain(2%)_loss(0%)	balanced	balanced	balanced	balanced	balanced	balanced	balanced	balanced	balanced	balanced
mcPXA_14	PXA	0.997828	m	19	Frontal	#N/A	261	1	PXA	III	deletion	#N/A	UTR WT	V600E	3	13	30	present	absent	present	present	present	balanced	Segmental.changes:bal(100%)_gain(0%)_loss(0%)	Segmental.changes:bal(94%)_gain(0%)_loss(6%)	balanced	balanced	balanced	balanced	balanced	balanced	balanced	balanced	balanced	balanced	balanced	balanced	balanced	balanced	balanced	balanced	balanced	balanced	balanced	Segmental.changes:bal(91%)_gain(0%)_loss(9%)	balanced	balanced	balanced	balanced
mcPXA_139	PXA	0.999443	m	36	Frontal	Primary	3512	1	PXA	III	deletion	#N/A	UTR WT	V600E	3	8	15	present	present	present	present	present	balanced	balanced	balanced	Segmental.changes:bal(100%)_gain(0%)_loss(0%)	balanced	balanced	balanced	balanced	balanced	balanced	balanced	balanced	balanced	balanced	balanced	balanced	balanced	balanced	balanced	balanced	balanced	balanced	balanced	balanced	balanced	balanced	balanced
mcPXA_138	PXA	0.931457	m	25	Temporal	Primary	754	1	Glioma	I	deletion	#N/A	UTR WT	exon15wt	2	0	2	present	absent	absent	present	present	balanced	balanced	balanced	balanced	balanced	balanced	balanced	balanced	balanced	balanced	balanced	balanced	balanced	balanced	balanced	balanced	balanced	Segmental.changes:bal(99%)_gain(1%)_loss(0%)	balanced	balanced	balanced	balanced	balanced	balanced	balanced	balanced	balanced
mcPXA_137	PXA	0.999905	m	11	Temporal	#N/A	#N/A	#N/A	Glioma	#N/A	deletion	#N/A	UTR WT	V600E	#N/A	#N/A	#N/A	#N/A	#N/A	#N/A	#N/A	#N/A	balanced	balanced	balanced	Segmental.changes:bal(98%)_gain(0%)_loss(2%)	balanced	balanced	Segmental.changes:bal(68%)_gain(0%)_loss(32%)	Segmental.changes:bal(96%)_gain(0%)_loss(4%)	balanced	balanced	balanced	balanced	Segmental.changes:bal(99%)_gain(1%)_loss(0%)	Segmental.changes:bal(84%)_gain(0%)_loss(16%)	loss	balanced	balanced	balanced	Segmental.changes:bal(87%)_gain(0%)_loss(13%)	balanced	balanced	balanced	balanced	balanced	balanced	Segmental.changes:bal(97%)_gain(0%)_loss(3%)	Segmental.changes:bal(82%)_gain(0%)_loss(18%)
mcPXA_136	PXA	0.999973	m	24	Temporal	Primary	1433	1	GBM	IV	deletion	#N/A	UTR WT	V600E	3	9	25	present	absent	absent	present	present	balanced	balanced	balanced	Segmental.changes:bal(99%)_gain(0%)_loss(1%)	gain	gain	balanced	Segmental.changes:bal(80%)_gain(20%)_loss(0%)	gain	balanced	balanced	balanced	balanced	balanced	balanced	balanced	gain	balanced	Segmental.changes:bal(99%)_gain(1%)_loss(0%)	balanced	balanced	gain	balanced	balanced	gain	gain	Segmental.changes:bal(100%)_gain(0%)_loss(0%)
mcPXA_135	PXA	0.913915	f	6	Parieto-occipital	Primary	780	1	GBM	IV	deletion	#N/A	UTR WT	exon15wt	3	12	#N/A	present	present	absent	present	present	balanced	Segmental.changes:bal(99%)_gain(0%)_loss(1%)	balanced	Segmental.changes:bal(33%)_gain(67%)_loss(0%)	balanced	balanced	balanced	loss	balanced	balanced	balanced	balanced	balanced	gain	gain	balanced	balanced	balanced	balanced	Segmental.changes:bal(79%)_gain(21%)_loss(0%)	balanced	balanced	balanced	balanced	Segmental.changes:bal(96%)_gain(0%)_loss(4%)	balanced	balanced
mcPXA_134	PXA	0.999971	m	39	Temporal	Primary	104	0	DD_PXA	III	deletion	#N/A	C228T MUT	V600E	3	6	15	present	absent	present	present	present	loss	loss	loss	loss	gain	balanced	loss	balanced	balanced	loss	Segmental.changes:bal(3%)_gain(0%)_loss(97%)	balanced	Segmental.changes:bal(99%)_gain(1%)_loss(0%)	balanced	balanced	balanced	balanced	balanced	Segmental.changes:bal(100%)_gain(0%)_loss(0%)	balanced	balanced	balanced	balanced	balanced	balanced	Segmental.changes:bal(100%)_gain(0%)_loss(0%)	balanced
mcPXA_133	PXA	0.999999	f	#N/A	#N/A	Primary	#N/A	#N/A	PXA	#N/A	deletion	#N/A	#N/A	V600E	#N/A	#N/A	#N/A	#N/A	#N/A	#N/A	#N/A	#N/A	balanced	balanced	balanced	balanced	balanced	balanced	balanced	balanced	Segmental.changes:bal(100%)_gain(0%)_loss(0%)	balanced	balanced	balanced	balanced	balanced	balanced	balanced	balanced	balanced	balanced	gain	balanced	balanced	balanced	balanced	balanced	balanced	balanced
mcPXA_132	PXA	0.995473	f	42	Occipital	Recurrent	6693	1	GG	III	deletion	#N/A	UTR WT	V600E	3	9	10	absent	absent	present	present	absent	balanced	balanced	balanced	balanced	gain	gain	loss	balanced	gain	balanced	balanced	balanced	balanced	balanced	balanced	gain	gain	balanced	Segmental.changes:bal(43%)_gain(57%)_loss(0%)	gain	gain	balanced	balanced	gain	balanced	gain	balanced
mcPXA_131	PXA	0.940494	m	16	#N/A	#N/A	365	0	GBM	IV	deletion	#N/A	#N/A	V600E	#N/A	#N/A	#N/A	#N/A	#N/A	#N/A	#N/A	#N/A	balanced	Segmental.changes:bal(98%)_gain(2%)_loss(0%)	balanced	balanced	balanced	balanced	balanced	balanced	Segmental.changes:bal(99%)_gain(0%)_loss(1%)	balanced	balanced	balanced	balanced	balanced	balanced	balanced	balanced	Segmental.changes:bal(100%)_gain(0%)_loss(0%)	balanced	balanced	balanced	balanced	balanced	balanced	balanced	balanced	balanced
mcPXA_130	PXA	0.999949	m	#N/A	#N/A	#N/A	#N/A	#N/A	Glioma	#N/A	deletion	#N/A	#N/A	#N/A	#N/A	#N/A	#N/A	#N/A	#N/A	#N/A	#N/A	#N/A	balanced	balanced	balanced	balanced	balanced	balanced	balanced	balanced	balanced	balanced	balanced	balanced	balanced	balanced	balanced	balanced	balanced	balanced	balanced	balanced	balanced	balanced	balanced	Segmental.changes:bal(99%)_gain(0%)_loss(1%)	Segmental.changes:bal(97%)_gain(0%)_loss(3%)	balanced	balanced
mcPXA_13	PXA	0.99955	f	1	Occipital	Primary	439	1	GBM	IV	deletion	#N/A	UTR WT	V600E	3	8	30	absent	absent	absent	absent	absent	balanced	balanced	balanced	Segmental.changes:bal(98%)_gain(0%)_loss(2%)	balanced	Segmental.changes:bal(99%)_gain(0%)_loss(1%)	Segmental.changes:bal(65%)_gain(0%)_loss(35%)	Segmental.changes:bal(95%)_gain(0%)_loss(5%)	balanced	balanced	balanced	balanced	balanced	balanced	Segmental.changes:bal(86%)_gain(0%)_loss(14%)	Segmental.changes:bal(81%)_gain(0%)_loss(19%)	balanced	Segmental.changes:bal(100%)_gain(0%)_loss(0%)	Segmental.changes:bal(88%)_gain(0%)_loss(12%)	balanced	balanced	loss	Segmental.changes:bal(65%)_gain(0%)_loss(35%)	balanced	Segmental.changes:bal(95%)_gain(0%)_loss(5%)	Segmental.changes:bal(89%)_gain(0%)_loss(11%)	Segmental.changes:bal(81%)_gain(0%)_loss(19%)
mcPXA_129	PXA	0.997824	m	43	Parietal	Primary	#N/A	#N/A	GBM	IV	deletion	#N/A	#N/A	V600E	#N/A	#N/A	#N/A	#N/A	#N/A	#N/A	#N/A	#N/A	loss	loss	loss	loss	balanced	balanced	loss	loss	balanced	balanced	balanced	loss	loss	loss	loss	loss	balanced	balanced	Segmental.changes:bal(67%)_gain(0%)_loss(33%)	loss	balanced	balanced	balanced	loss	balanced	balanced	loss
mcPXA_128	PXA	0.999999	f	17	Frontal	Recurrent	1852	1	PXA	II	deletion	#N/A	UTR WT	V600E	2	1	3	absent	absent	absent	present	absent	balanced	balanced	balanced	balanced	balanced	balanced	balanced	Segmental.changes:bal(99%)_gain(1%)_loss(0%)	balanced	balanced	balanced	balanced	balanced	balanced	balanced	balanced	balanced	Segmental.changes:bal(100%)_gain(0%)_loss(0%)	balanced	balanced	balanced	balanced	balanced	balanced	balanced	balanced	balanced
mcPXA_127	PXA	0.997025	f	13	#N/A	#N/A	#N/A	#N/A	PXA	III	deletion	#N/A	UTR WT	V600E	#N/A	#N/A	#N/A	#N/A	#N/A	#N/A	#N/A	#N/A	balanced	Segmental.changes:bal(13%)_gain(0%)_loss(87%)	balanced	loss	Segmental.changes:bal(92%)_gain(0%)_loss(8%)	balanced	balanced	Segmental.changes:bal(98%)_gain(1%)_loss(0%)	Segmental.changes:bal(95%)_gain(0%)_loss(5%)	balanced	balanced	Segmental.changes:bal(1%)_gain(0%)_loss(99%)	Segmental.changes:bal(NaN%)_gain(NaN%)_loss(NaN%)	balanced	balanced	Segmental.changes:bal(61%)_gain(36%)_loss(4%)	balanced	Segmental.changes:bal(3%)_gain(0%)_loss(97%)	Segmental.changes:bal(99%)_gain(0%)_loss(1%)	balanced	balanced	loss	balanced	Segmental.changes:bal(31%)_gain(0%)_loss(69%)	balanced	balanced	balanced
mcPXA_126	PXA	0.999998	f	17	Temporal	#N/A	#N/A	#N/A	PXA	II	deletion	#N/A	UTR WT	exon15wt	#N/A	#N/A	#N/A	#N/A	#N/A	#N/A	#N/A	#N/A	balanced	loss	balanced	balanced	balanced	balanced	balanced	balanced	balanced	balanced	balanced	balanced	balanced	balanced	balanced	balanced	balanced	balanced	balanced	balanced	balanced	gain	balanced	balanced	balanced	balanced	balanced
mcPXA_125	PXA	0.999844	m	5	Temporal	Primary	1531	1	PXA	III	deletion	#N/A	UTR WT	V600E	3	6	15	absent	absent	absent	absent	absent	balanced	balanced	balanced	balanced	balanced	balanced	balanced	balanced	balanced	balanced	balanced	balanced	balanced	balanced	balanced	gain	Segmental.changes:bal(97%)_gain(1%)_loss(3%)	balanced	balanced	balanced	balanced	gain	balanced	balanced	balanced	balanced	balanced
mcPXA_124	PXA	0.999996	f	19	Frontal	#N/A	3040	1	PXA	II	deletion	#N/A	UTR WT	V600E	#N/A	#N/A	#N/A	#N/A	#N/A	#N/A	#N/A	#N/A	balanced	balanced	balanced	balanced	balanced	balanced	balanced	balanced	balanced	balanced	balanced	balanced	balanced	balanced	balanced	balanced	balanced	balanced	balanced	balanced	balanced	balanced	balanced	balanced	balanced	balanced	balanced
mcPXA_123	PXA	0.997361	m	30	Temporal	#N/A	#N/A	#N/A	Other	#N/A	deletion	#N/A	#N/A	#N/A	#N/A	#N/A	#N/A	#N/A	#N/A	#N/A	#N/A	#N/A	balanced	balanced	balanced	balanced	balanced	balanced	balanced	Segmental.changes:bal(99%)_gain(1%)_loss(0%)	balanced	balanced	balanced	balanced	balanced	balanced	Segmental.changes:bal(99%)_gain(0%)_loss(1%)	balanced	balanced	balanced	balanced	balanced	balanced	balanced	balanced	Segmental.changes:bal(99%)_gain(1%)_loss(0%)	balanced	balanced	balanced
mcPXA_122	PXA	0.99142	m	35	Supratentorial	Primary	1410	1	GBM	IV	deletion	present	UTR WT	V600E	#N/A	#N/A	#N/A	#N/A	#N/A	#N/A	#N/A	#N/A	loss	Segmental.changes:bal(49%)_gain(0%)_loss(51%)	balanced	balanced	gain	gain	Segmental.changes:bal(82%)_gain(18%)_loss(0%)	balanced	balanced	Segmental.changes:bal(91%)_gain(0%)_loss(9%)	balanced	Segmental.changes:bal(61%)_gain(0%)_loss(39%)	Segmental.changes:bal(94%)_gain(5%)_loss(1%)	balanced	balanced	Segmental.changes:bal(82%)_gain(18%)_loss(0%)	Segmental.changes:bal(12%)_gain(31%)_loss(57%)	balanced	balanced	balanced	balanced	balanced	loss	Segmental.changes:bal(73%)_gain(7%)_loss(20%)	gain	gain	Segmental.changes:bal(94%)_gain(3%)_loss(3%)
mcPXA_121	PXA	0.999795	m	16	#N/A	Primary	840	1	PXA	#N/A	deletion	#N/A	UTR WT	V600E	#N/A	#N/A	#N/A	#N/A	#N/A	#N/A	#N/A	#N/A	balanced	Segmental.changes:bal(99%)_gain(1%)_loss(0%)	balanced	balanced	gain	gain	Segmental.changes:bal(99%)_gain(0%)_loss(1%)	Segmental.changes:bal(NaN%)_gain(NaN%)_loss(NaN%)	gain	gain	gain	balanced	balanced	loss	Segmental.changes:bal(NaN%)_gain(NaN%)_loss(NaN%)	balanced	balanced	balanced	Segmental.changes:bal(100%)_gain(0%)_loss(0%)	balanced	balanced	balanced	gain	loss	balanced	balanced	balanced
mcPXA_120	PXA	0.966841	f	#N/A	Temporal	Primary	#N/A	#N/A	Other	#N/A	deletion	#N/A	#N/A	exon15wt	#N/A	#N/A	#N/A	#N/A	#N/A	#N/A	#N/A	#N/A	balanced	balanced	balanced	balanced	balanced	balanced	balanced	balanced	balanced	balanced	balanced	loss	balanced	balanced	balanced	balanced	balanced	loss	loss	balanced	balanced	balanced	balanced	gain	balanced	balanced	loss
mcPXA_12	PXA	0.994819	m	#N/A	#N/A	#N/A	#N/A	#N/A	Glioma	#N/A	deletion	#N/A	#N/A	#N/A	#N/A	#N/A	#N/A	#N/A	#N/A	#N/A	#N/A	#N/A	loss	loss	balanced	Segmental.changes:bal(93%)_gain(0%)_loss(7%)	Segmental.changes:bal(98%)_gain(0%)_loss(2%)	balanced	Segmental.changes:bal(80%)_gain(0%)_loss(20%)	Segmental.changes:bal(99%)_gain(0%)_loss(1%)	balanced	balanced	Segmental.changes:bal(98%)_gain(0%)_loss(2%)	balanced	balanced	balanced	balanced	balanced	balanced	balanced	Segmental.changes:bal(87%)_gain(0%)_loss(13%)	balanced	balanced	loss	Segmental.changes:bal(72%)_gain(0%)_loss(28%)	balanced	balanced	Segmental.changes:bal(99%)_gain(0%)_loss(1%)	Segmental.changes:bal(84%)_gain(0%)_loss(16%)
mcPXA_119	PXA	0.999015	m	28	Temporal	#N/A	#N/A	#N/A	GG	I	deletion	#N/A	#N/A	#N/A	#N/A	#N/A	#N/A	#N/A	#N/A	#N/A	#N/A	#N/A	balanced	Segmental.changes:bal(0%)_gain(2%)_loss(98%)	Segmental.changes:bal(95%)_gain(0%)_loss(5%)	Segmental.changes:bal(NaN%)_gain(NaN%)_loss(NaN%)	Segmental.changes:bal(99%)_gain(0%)_loss(1%)	Segmental.changes:bal(99%)_gain(0%)_loss(1%)	Segmental.changes:bal(97%)_gain(0%)_loss(3%)	Segmental.changes:bal(97%)_gain(0%)_loss(3%)	Segmental.changes:bal(99%)_gain(0%)_loss(0%)	loss	loss	loss	loss	balanced	Segmental.changes:bal(40%)_gain(0%)_loss(60%)	loss	loss	Segmental.changes:bal(46%)_gain(0%)_loss(54%)	Segmental.changes:bal(98%)_gain(0%)_loss(2%)	balanced	Segmental.changes:bal(0%)_gain(1%)_loss(99%)	balanced	Segmental.changes:bal(90%)_gain(8%)_loss(2%)	loss	balanced	balanced	balanced
mcPXA_118	PXA	0.998766	m	3	Supratentorial	#N/A	#N/A	#N/A	Other	IV	deletion	#N/A	#N/A	#N/A	#N/A	#N/A	#N/A	#N/A	#N/A	#N/A	#N/A	#N/A	balanced	balanced	balanced	balanced	Segmental.changes:bal(98%)_gain(2%)_loss(0%)	balanced	balanced	Segmental.changes:bal(86%)_gain(0%)_loss(14%)	balanced	balanced	balanced	balanced	balanced	balanced	balanced	balanced	balanced	balanced	Segmental.changes:bal(99%)_gain(0%)_loss(1%)	balanced	balanced	balanced	balanced	balanced	balanced	balanced	Segmental.changes:bal(81%)_gain(0%)_loss(19%)
mcPXA_117	PXA	0.996314	f	6	Parietal	Primary	573	1	Glioma	#N/A	deletion	#N/A	UTR WT	exon15wt	2	1	3	absent	absent	present	absent	present	balanced	balanced	Segmental.changes:bal(95%)_gain(0%)_loss(5%)	Segmental.changes:bal(97%)_gain(0%)_loss(3%)	Segmental.changes:bal(98%)_gain(0%)_loss(2%)	balanced	Segmental.changes:bal(99%)_gain(0%)_loss(1%)	balanced	balanced	Segmental.changes:bal(84%)_gain(0%)_loss(16%)	balanced	Segmental.changes:bal(98%)_gain(0%)_loss(2%)	balanced	balanced	balanced	balanced	balanced	balanced	balanced	balanced	balanced	loss	balanced	Segmental.changes:bal(99%)_gain(1%)_loss(0%)	balanced	balanced	balanced
mcPXA_116	PXA	0.999903	f	12	Temporal	Primary	#N/A	#N/A	Other	#N/A	deletion	#N/A	UTR WT	V600E	#N/A	#N/A	#N/A	#N/A	#N/A	#N/A	#N/A	#N/A	balanced	balanced	balanced	balanced	balanced	balanced	balanced	Segmental.changes:bal(71%)_gain(3%)_loss(27%)	gain	balanced	balanced	balanced	balanced	balanced	balanced	balanced	balanced	balanced	balanced	balanced	balanced	balanced	Segmental.changes:bal(92%)_gain(0%)_loss(8%)	balanced	balanced	balanced	balanced
mcPXA_115	PXA	0.999985	m	#N/A	#N/A	#N/A	#N/A	#N/A	PXA	II	deletion	#N/A	#N/A	V600E	#N/A	#N/A	#N/A	#N/A	#N/A	#N/A	#N/A	#N/A	balanced	balanced	balanced	balanced	balanced	balanced	balanced	balanced	Segmental.changes:bal(99%)_gain(1%)_loss(0%)	balanced	balanced	balanced	balanced	balanced	balanced	gain	gain	balanced	balanced	balanced	balanced	balanced	balanced	balanced	gain	gain	balanced
mcPXA_114	PXA	0.998828	m	15	Supratentorial	Primary	#N/A	#N/A	E-GBM	IV	deletion	present	#N/A	#N/A	#N/A	#N/A	#N/A	#N/A	#N/A	#N/A	#N/A	#N/A	loss	loss	balanced	Segmental.changes:bal(98%)_gain(0%)_loss(2%)	Segmental.changes:bal(96%)_gain(4%)_loss(0%)	gain	balanced	balanced	balanced	balanced	balanced	loss	balanced	balanced	balanced	gain	Segmental.changes:bal(60%)_gain(40%)_loss(0%)	balanced	Segmental.changes:bal(98%)_gain(2%)_loss(0%)	loss	balanced	balanced	gain	balanced	gain	gain	balanced
mcPXA_113	PXA	0.996846	m	18	Temporal	Primary	#N/A	#N/A	Other	#N/A	deletion	#N/A	#N/A	#N/A	#N/A	#N/A	#N/A	#N/A	#N/A	#N/A	#N/A	#N/A	balanced	Segmental.changes:bal(98%)_gain(2%)_loss(0%)	balanced	balanced	balanced	Segmental.changes:bal(100%)_gain(0%)_loss(0%)	balanced	Segmental.changes:bal(18%)_gain(0%)_loss(82%)	gain	balanced	balanced	balanced	Segmental.changes:bal(34%)_gain(66%)_loss(0%)	balanced	balanced	balanced	balanced	balanced	balanced	balanced	balanced	gain	gain	balanced	balanced	balanced	balanced
mcPXA_112	PXA	0.983938	m	#N/A	Supratentorial	Primary	#N/A	#N/A	Other	#N/A	deletion	#N/A	#N/A	#N/A	#N/A	#N/A	#N/A	#N/A	#N/A	#N/A	#N/A	#N/A	Segmental.changes:bal(39%)_gain(0%)_loss(61%)	balanced	balanced	balanced	Segmental.changes:bal(99%)_gain(1%)_loss(0%)	balanced	balanced	balanced	Segmental.changes:bal(96%)_gain(0%)_loss(3%)	balanced	balanced	balanced	Segmental.changes:bal(4%)_gain(66%)_loss(30%)	loss	loss	balanced	balanced	balanced	balanced	gain	loss	balanced	balanced	loss	balanced	balanced	balanced
mcPXA_111	PXA	0.999986	f	6	Supratentorial	Primary	#N/A	#N/A	DD_PXA	#N/A	deletion	#N/A	#N/A	#N/A	#N/A	#N/A	#N/A	#N/A	#N/A	#N/A	#N/A	#N/A	balanced	balanced	balanced	balanced	balanced	balanced	balanced	balanced	balanced	balanced	balanced	balanced	balanced	balanced	balanced	balanced	balanced	balanced	balanced	balanced	balanced	balanced	balanced	balanced	balanced	balanced	balanced
mcPXA_110	PXA	0.999922	f	5	Frontal	Primary	1037	1	Glioma	#N/A	deletion	#N/A	UTR WT	V600E	3	8	10	present	absent	absent	present	present	loss	loss	balanced	balanced	balanced	balanced	Segmental.changes:bal(47%)_gain(0%)_loss(53%)	balanced	balanced	balanced	balanced	balanced	balanced	balanced	Segmental.changes:bal(71%)_gain(0%)_loss(29%)	balanced	balanced	balanced	balanced	balanced	balanced	loss	balanced	balanced	balanced	balanced	Segmental.changes:bal(16%)_gain(0%)_loss(84%)
mcPXA_11	PXA	0.995273	m	#N/A	#N/A	#N/A	#N/A	#N/A	GBM	IV	deletion	#N/A	#N/A	#N/A	#N/A	#N/A	#N/A	#N/A	#N/A	#N/A	#N/A	#N/A	balanced	balanced	balanced	balanced	balanced	balanced	balanced	balanced	balanced	balanced	balanced	balanced	balanced	balanced	balanced	balanced	balanced	balanced	Segmental.changes:bal(98%)_gain(2%)_loss(0%)	balanced	balanced	loss	balanced	balanced	balanced	balanced	balanced
mcPXA_109	PXA	0.992793	f	22	Occipital	Primary	2015	1	PXA	III	deletion	present	UTR WT	V600E	3	11	20	present	present	absent	present	present	loss	loss	balanced	balanced	gain	gain	loss	Segmental.changes:bal(0%)_gain(1%)_loss(99%)	gain	gain	loss	balanced	balanced	loss	loss	balanced	balanced	loss	loss	gain	gain	gain	gain	balanced	gain	gain	loss
mcPXA_108	PXA	0.999355	m	17	Frontal	Primary	2715	0	GBM	IV	deletion	#N/A	C250T MUT	V600E	3	33	40	present	absent	present	present	present	loss	loss	balanced	balanced	balanced	balanced	balanced	balanced	balanced	balanced	balanced	balanced	balanced	loss	loss	balanced	Segmental.changes:bal(46%)_gain(0%)_loss(54%)	balanced	balanced	balanced	balanced	balanced	balanced	balanced	balanced	balanced	balanced
mcPXA_107	PXA	0.999835	m	20	#N/A	#N/A	#N/A	#N/A	DD_PXA	II	deletion	#N/A	#N/A	#N/A	#N/A	#N/A	#N/A	#N/A	#N/A	#N/A	#N/A	#N/A	balanced	Segmental.changes:bal(97%)_gain(0%)_loss(3%)	Segmental.changes:bal(96%)_gain(0%)_loss(4%)	balanced	balanced	balanced	balanced	Segmental.changes:bal(100%)_gain(0%)_loss(0%)	balanced	balanced	balanced	balanced	balanced	balanced	balanced	balanced	balanced	Segmental.changes:bal(100%)_gain(0%)_loss(0%)	balanced	balanced	balanced	balanced	balanced	Segmental.changes:bal(99%)_gain(1%)_loss(0%)	balanced	balanced	balanced
mcPXA_106	PXA	0.999701	f	#N/A	#N/A	#N/A	#N/A	#N/A	GBM	IV	deletion	#N/A	#N/A	#N/A	#N/A	#N/A	#N/A	#N/A	#N/A	#N/A	#N/A	#N/A	balanced	balanced	balanced	balanced	loss	Segmental.changes:bal(NaN%)_gain(NaN%)_loss(NaN%)	Segmental.changes:bal(73%)_gain(1%)_loss(26%)	Segmental.changes:bal(99%)_gain(0%)_loss(1%)	Segmental.changes:bal(62%)_gain(0%)_loss(38%)	balanced	balanced	balanced	Segmental.changes:bal(97%)_gain(3%)_loss(0%)	balanced	balanced	balanced	Segmental.changes:bal(62%)_gain(0%)_loss(38%)	balanced	balanced	balanced	balanced	balanced	balanced	Segmental.changes:bal(39%)_gain(0%)_loss(61%)	balanced	balanced	Segmental.changes:bal(71%)_gain(0%)_loss(29%)
mcPXA_105	PXA	0.99882	f	55	Temporal	Primary	486	1	Glioma	#N/A	deletion	#N/A	UTR WT	V600E	3	6	7	absent	absent	absent	present	absent	loss	Segmental.changes:bal(29%)_gain(0%)_loss(71%)	balanced	balanced	balanced	balanced	balanced	balanced	balanced	balanced	balanced	balanced	balanced	balanced	balanced	Segmental.changes:bal(98%)_gain(0%)_loss(2%)	Segmental.changes:bal(64%)_gain(0%)_loss(36%)	balanced	balanced	Segmental.changes:bal(96%)_gain(4%)_loss(0%)	balanced	balanced	balanced	balanced	balanced	balanced	Segmental.changes:bal(21%)_gain(0%)_loss(79%)
mcPXA_104	PXA	0.999876	f	19	Temporal	#N/A	#N/A	#N/A	GNT	I	deletion	#N/A	#N/A	V600E	#N/A	#N/A	#N/A	#N/A	#N/A	#N/A	#N/A	#N/A	balanced	balanced	balanced	balanced	balanced	balanced	balanced	Segmental.changes:bal(98%)_gain(0%)_loss(2%)	balanced	balanced	balanced	balanced	balanced	balanced	balanced	balanced	balanced	balanced	balanced	balanced	balanced	balanced	balanced	balanced	balanced	balanced	balanced
mcPXA_103	PXA	0.998996	f	2	Temporal	Primary	1644	0	GBM	IV	deletion	#N/A	UTR WT	V600E	3	9	15	present	present	absent	present	present	balanced	balanced	balanced	balanced	balanced	balanced	balanced	balanced	balanced	balanced	balanced	balanced	Segmental.changes:bal(99%)_gain(0%)_loss(1%)	balanced	balanced	balanced	balanced	balanced	balanced	balanced	balanced	balanced	balanced	balanced	balanced	balanced	balanced
mcPXA_102	PXA	0.985322	m	#N/A	Temporal	Primary	#N/A	#N/A	DD_PXA	#N/A	deletion	#N/A	#N/A	#N/A	#N/A	#N/A	#N/A	#N/A	#N/A	#N/A	#N/A	#N/A	loss	loss	loss	loss	balanced	balanced	loss	Segmental.changes:bal(0%)_gain(1%)_loss(99%)	balanced	balanced	Segmental.changes:bal(1%)_gain(0%)_loss(99%)	balanced	balanced	balanced	balanced	balanced	balanced	balanced	balanced	balanced	Segmental.changes:bal(96%)_gain(4%)_loss(0%)	balanced	balanced	balanced	Segmental.changes:bal(97%)_gain(0%)_loss(3%)	balanced	loss
mcPXA_101	PXA	0.999476	f	8	Frontal	#N/A	#N/A	#N/A	GBM	IV	deletion	#N/A	UTR WT	exon15wt	#N/A	#N/A	#N/A	#N/A	#N/A	#N/A	#N/A	#N/A	balanced	balanced	balanced	balanced	balanced	balanced	balanced	Segmental.changes:bal(98%)_gain(1%)_loss(1%)	balanced	balanced	balanced	balanced	Segmental.changes:bal(95%)_gain(0%)_loss(5%)	balanced	balanced	balanced	balanced	balanced	balanced	balanced	balanced	balanced	balanced	balanced	balanced	balanced	balanced
mcPXA_100	PXA	0.999995	f	11	Parietal	#N/A	#N/A	#N/A	PXA	II	deletion	#N/A	UTR WT	V600E	#N/A	#N/A	#N/A	#N/A	#N/A	#N/A	#N/A	#N/A	balanced	balanced	balanced	balanced	Segmental.changes:bal(96%)_gain(0%)_loss(4%)	Segmental.changes:bal(100%)_gain(0%)_loss(0%)	balanced	balanced	balanced	balanced	balanced	balanced	balanced	balanced	balanced	balanced	balanced	Segmental.changes:bal(100%)_gain(0%)_loss(0%)	Segmental.changes:bal(99%)_gain(0%)_loss(1%)	balanced	balanced	balanced	balanced	balanced	balanced	balanced	balanced
mcPXA_10	PXA	0.977725	f	32	Occipital	Primary	1937	1	GBM	IV	deletion	#N/A	UTR WT	V600E	#N/A	#N/A	#N/A	#N/A	#N/A	#N/A	#N/A	#N/A	balanced	Segmental.changes:bal(85%)_gain(0%)_loss(15%)	balanced	balanced	gain	gain	Segmental.changes:bal(NaN%)_gain(NaN%)_loss(NaN%)	gain	gain	gain	gain	gain	gain	balanced	balanced	gain	gain	Segmental.changes:bal(100%)_gain(0%)_loss(0%)	Segmental.changes:bal(48%)_gain(52%)_loss(0%)	gain	gain	gain	gain	gain	gain	gain	balanced
mcPXA_1	PXA	0.920601	f	#N/A	#N/A	#N/A	#N/A	#N/A	E-GBM	IV	deletion	present	#N/A	#N/A	#N/A	#N/A	#N/A	#N/A	#N/A	#N/A	#N/A	#N/A	loss	loss	loss	loss	loss	loss	loss	Segmental.changes:bal(1%)_gain(0%)_loss(99%)	loss	Segmental.changes:bal(95%)_gain(0%)_loss(5%)	balanced	loss	loss	loss	loss	balanced	balanced	loss	loss	balanced	Segmental.changes:bal(100%)_gain(0%)_loss(0%)	loss	Segmental.changes:bal(19%)_gain(81%)_loss(0%)	loss	loss	Segmental.changes:bal(0%)_gain(99%)_loss(1%)	loss
[truncated: 82 more columns]
